# Supplementary material for: Comparative transcriptome analysis provides insights into the gene regulation network of cytoplasmic male sterility in chilli pepper
Source: AoB Plants. 2026 Jan 7;18(1):plaf070. doi: 10.1093/aobpla/plaf070 (PMC12778331; doi:10.1093/aobpla/plaf070)
Supplement: plaf070_Supplementary_Data [file plaf070_supplementary_data.zip]

Archive with 2 entries (2 files):
- supporting information.pdf
- Tables.xlsx
