# Supplementary material for: Comparative transcriptome analysis provides insights into the gene regulation network of cytoplasmic male sterility in chilli pepper
Source: AoB Plants. 2026 Jan 7;18(1):plaf070. doi: 10.1093/aobpla/plaf070 (PMC12778331; doi:10.1093/aobpla/plaf070)
Supplement: plaf070_Supplementary_Data [file plaf070_supplementary_data.zip › Tables.xlsx]

## Sheet: TableS1
Table S1. The basic statistics of transcriptomic data.
Sample	RawData(bp)	BF_Q20(%)	BF_Q30(%)	BF_N(%)	BF_GC(%)	CleanData(bp)	AF_Q20(%)	AF_Q30(%)	AF_N(%)	AF_GC(%)
A-1-1	6504116100	6369957055 (97.94%)	6116318493 (94.04%)	1333848 (0.02%)	2819847263 (43.35%)	6480929064	6354397267 (98.05%)	6106185970 (94.22%)	1326914 (0.02%)	2808398905 (43.33%)
A-1-2	6202799400	6099255273 (98.33%)	5888868383 (94.94%)	734471 (0.01%)	2694597495 (43.44%)	6187288532	6088741768 (98.41%)	5882030058 (95.07%)	732438 (0.01%)	2686823161 (43.42%)
A-1-3	6332565900	6229666327 (98.38%)	6020774005 (95.08%)	755658 (0.01%)	2756111363 (43.52%)	6315289964	6217797824 (98.46%)	6012877093 (95.21%)	753454 (0.01%)	2747476649 (43.51%)
A-2-1	6573355500	6436338341 (97.92%)	6182094255 (94.05%)	1895734 (0.03%)	2837826708 (43.17%)	6548207226	6419353806 (98.03%)	6170977394 (94.24%)	1885425 (0.03%)	2825608435 (43.15%)
A-2-2	6038160000	5914270680 (97.95%)	5684954766 (94.15%)	1516812 (0.03%)	2603825330 (43.12%)	6013755435	5897706543 (98.07%)	5674029249 (94.35%)	1508042 (0.03%)	2591964809 (43.10%)
A-2-3	6159689700	6058749142 (98.36%)	5854172302 (95.04%)	755482 (0.01%)	2666551968 (43.29%)	6142237811	6046612804 (98.44%)	5845949725 (95.18%)	753095 (0.01%)	2657830563 (43.27%)
A-3-1	6091493100	5969295841 (97.99%)	5737952409 (94.20%)	1527989 (0.03%)	2619752253 (43.01%)	6072321785	5956459476 (98.09%)	5729681201 (94.36%)	1521480 (0.03%)	2610422842 (42.99%)
A-3-2	5899732800	5774658165 (97.88%)	5533285361 (93.79%)	937141 (0.02%)	2541447681 (43.08%)	5878585983	5760794450 (98.00%)	5524707174 (93.98%)	932668 (0.02%)	2530951936 (43.05%)
A-3-3	5922888300	5796249672 (97.86%)	5564290565 (93.95%)	1479760 (0.02%)	2571926565 (43.42%)	5898816387	5780083948 (97.99%)	5553789882 (94.15%)	1470541 (0.02%)	2560094336 (43.40%)
B-1-1	5751854100	5652764567 (98.28%)	5449607811 (94.75%)	740697 (0.01%)	2511916265 (43.67%)	5736315298	5641742095 (98.35%)	5441920109 (94.87%)	738414 (0.01%)	2504195216 (43.66%)
B-1-2	6509079000	6411641996 (98.50%)	6209297438 (95.39%)	812329 (0.01%)	2827699332 (43.44%)	6492678229	6400061881 (98.57%)	6201287550 (95.51%)	810170 (0.01%)	2819409451 (43.42%)
B-1-3	6284064000	6165940786 (98.12%)	5932091841 (94.40%)	649285 (0.01%)	2756061311 (43.86%)	6264947881	6152877171 (98.21%)	5923502159 (94.55%)	647002 (0.01%)	2746325126 (43.84%)
B-2-1	5764652700	5668309980 (98.33%)	5472500126 (94.93%)	737790 (0.01%)	2537159967 (44.01%)	5749252823	5657542143 (98.40%)	5465146033 (95.06%)	735627 (0.01%)	2529454021 (44.00%)
B-2-2	6198019500	6097034700 (98.37%)	5892059854 (95.06%)	790500 (0.01%)	2695803871 (43.49%)	6179721411	6084165448 (98.45%)	5883152472 (95.20%)	788013 (0.01%)	2686765956 (43.48%)
B-2-3	6238682700	6134629958 (98.33%)	5928255205 (95.02%)	707054 (0.01%)	2763418450 (44.29%)	6219567856	6121339511 (98.42%)	5919243898 (95.17%)	704495 (0.01%)	2753801034 (44.28%)
B-3-1	7024575900	6906989284 (98.33%)	6667847084 (94.92%)	768832 (0.01%)	3037601928 (43.24%)	7002172135	6891350810 (98.42%)	6657242351 (95.07%)	766131 (0.01%)	3026467188 (43.22%)
B-3-2	6199307400	6095563955 (98.33%)	5885735637 (94.94%)	683603 (0.01%)	2682021010 (43.26%)	6180371929	6082270434 (98.41%)	5876542330 (95.08%)	681248 (0.01%)	2672635631 (43.24%)
B-3-3	6301582200	6186906007 (98.18%)	5955867438 (94.51%)	818190 (0.01%)	2736050933 (43.42%)	6282204554	6173594294 (98.27%)	5946967459 (94.66%)	815540 (0.01%)	2726280080 (43.40%)
C-1-1	6130472400	6032094247 (98.40%)	5830194907 (95.10%)	807474 (0.01%)	2669509731 (43.54%)	6114296009	6020688385 (98.47%)	5822269829 (95.22%)	805219 (0.01%)	2661491000 (43.53%)
C-1-2	6304420800	6202694095 (98.39%)	5998381216 (95.15%)	720744 (0.01%)	2716578536 (43.09%)	6284537721	6188913737 (98.48%)	5989061736 (95.30%)	718057 (0.01%)	2706676705 (43.07%)
C-1-3	5931211500	5826349144 (98.23%)	5612089195 (94.62%)	718893 (0.01%)	2588860868 (43.65%)	5912528995	5813347430 (98.32%)	5603238506 (94.77%)	716520 (0.01%)	2579515359 (43.63%)
C-2-1	5891782200	5791048410 (98.29%)	5581040724 (94.73%)	821316 (0.01%)	2550449505 (43.29%)	5876279486	5780100911 (98.36%)	5573470065 (94.85%)	819021 (0.01%)	2542793386 (43.27%)
C-2-2	5921399100	5822960968 (98.34%)	5618698956 (94.89%)	846650 (0.01%)	2559180589 (43.22%)	5905155012	5811526794 (98.41%)	5610769941 (95.01%)	844195 (0.01%)	2551109113 (43.20%)
C-2-3	5881630200	5780237553 (98.28%)	5576906566 (94.82%)	731178 (0.01%)	2555090360 (43.44%)	5863403484	5767557638 (98.37%)	5568209585 (94.97%)	728689 (0.01%)	2546075465 (43.42%)
C-3-1	5949998700	5863134921 (98.54%)	5683685316 (95.52%)	697029 (0.01%)	2581594320 (43.39%)	5934388659	5851881250 (98.61%)	5675563390 (95.64%)	695077 (0.01%)	2573954342 (43.37%)
C-3-2	5893879800	5799925910 (98.41%)	5610209563 (95.19%)	767969 (0.01%)	2548416985 (43.24%)	5877299972	5788386654 (98.49%)	5602315868 (95.32%)	765647 (0.01%)	2540249784 (43.22%)
C-3-3	5964134700	5865660713 (98.35%)	5668717627 (95.05%)	747788 (0.01%)	2611119801 (43.78%)	5948041163	5854508533 (98.43%)	5661116808 (95.18%)	745617 (0.01%)	2603114597 (43.76%)

## Sheet: TableS2
Table S2. The number of differentially expressed genes.
	UP	DOWN
A-Stage1-vs-A-Stage2	1512	2031
A-Stage2-vs-A-Stage3	600	639
B-Stage1-vs-B-Stage2	1207	227
B-Stage2-vs-B-Stage3	2665	851
C-Stage1-vs-C-Stage2	1443	1286
C-Stage2-vs-C-Stage3	2962	1503
B-Stage1-vs-A-Stage1	1311	1730
B-Stage2-vs-A-Stage2	794	2350
B-Stage3-vs-A-Stage3	1346	4077
C-Stage1-vs-A-Stage1	2305	2127
C-Stage2-vs-A-Stage2	1890	2497
C-Stage3-vs-A-Stage3	2323	4338
C-Stage1-vs-B-Stage1	2791	1885
C-Stage2-vs-B-Stage2	3226	2107
C-Stage3-vs-B-Stage3	3485	2577

## Sheet: TableS3
Table S3. Comparison of trend genes including Trend_A (sterile line), Trend_B (maintainer line), and Trend_C (restorer line).
Name	A	B	C
Capana00g000157	down	down
Capana00g000346	down	down
Capana00g000678	down	down	up_down
Capana00g000857	down	down	up_down
Capana00g001094	down	down
Capana00g001372	down	down	down_up
Capana00g001607	down	down
Capana00g001635	down	down
Capana00g002627	down	down
Capana00g003673	down	down
Capana00g004359	down	down
Capana00g004666	down	down
Capana00g004873	down	down
Capana01g000161	down	down
Capana01g000261	down	down	down_up
Capana01g000333	down	down	up_down
Capana01g000714	down	down	up
Capana01g000742	down	down
Capana01g002319	down	down
Capana01g002724	down	down
Capana01g003182	down	down
Capana01g003618	down	down	up_down
Capana02g000157	down	down
Capana02g001298	down	down
Capana02g001545	down	down
Capana02g001615	down	down
Capana02g001963	down	down
Capana02g002441	down	down
Capana02g002512	down	down
Capana02g002640	down	down
Capana02g002702	down	down
Capana02g002728	down	down
Capana02g002899	down	down
Capana02g003068	down	down
Capana02g003071	down	down
Capana02g003160	down	down
Capana02g003161	down	down
Capana02g003311	down	down	up_down
Capana03g001203	down	down
Capana03g001954	down	down
Capana03g002068	down	down	up
Capana03g002159	down	down
Capana03g003530	down	down
Capana03g003830	down	down
Capana03g003939	down	down	up_down
Capana03g004107	down	down
Capana03g004224	down	down
Capana04g000302	down	down	down_up
Capana04g000464	down	down
Capana04g000713	down	down
Capana04g001038	down	down
Capana04g001600	down	down
Capana04g001716	down	down
Capana04g002257	down	down
Capana04g002560	down	down
Capana04g002561	down	down
Capana04g002562	down	down
Capana04g002666	down	down
Capana04g002849	down	down
Capana05g000042	down	down
Capana05g000071	down	down	up_down
Capana05g000122	down	down
Capana05g000522	down	down
Capana05g000627	down	down
Capana05g000628	down	down	up
Capana05g000801	down	down
Capana05g000895	down	down
Capana05g002038	down	down
Capana05g002203	down	down
Capana06g000078	down	down
Capana06g000090	down	down
Capana06g000306	down	down
Capana06g000551	down	down	up
Capana06g000967	down	down
Capana06g001092	down	down	up_down
Capana06g001157	down	down
Capana06g001228	down	down
Capana06g001245	down	down
Capana06g001291	down	down
Capana06g002013	down	down
Capana06g002030	down	down
Capana06g002971	down	down
Capana07g000090	down	down	down_up
Capana07g000467	down	down
Capana07g000687	down	down
Capana07g001480	down	down
Capana07g001883	down	down	up_down
Capana07g001979	down	down	up
Capana07g002030	down	down
Capana08g000625	down	down
Capana08g000700	down	down	up
Capana08g000933	down	down
Capana08g001157	down	down
Capana08g001212	down	down	down_up
Capana08g001466	down	down
Capana08g001504	down	down
Capana08g001722	down	down
Capana08g001761	down	down	up_down
Capana09g000981	down	down	up
Capana09g001482	down	down
Capana09g001606	down	down
Capana09g002252	down	down
Capana10g000487	down	down
Capana10g000675	down	down
Capana10g001258	down	down
Capana10g001511	down	down	up_down
Capana10g001562	down	down	up
Capana10g001712	down	down	down_up
Capana10g002290	down	down
Capana10g002484	down	down	up
Capana11g000298	down	down
Capana11g000430	down	down
Capana11g000431	down	down	up_down
Capana11g001057	down	down
Capana11g001311	down	down
Capana11g002267	down	down	down_up
Capana12g000031	down	down	up
Capana12g001134	down	down	up_down
Capana12g001297	down	down
Capana12g001959	down	down
Capana12g002014	down	down	down_up
Capana12g002069	down	down
Capana12g002215	down	down	up_down
Capana12g002306	down	down
Capana12g002398	down	down
Capana12g002674	down	down
MSTRG.10414	down	down
MSTRG.10669	down	down
MSTRG.12949	down	down
MSTRG.14197	down	down
MSTRG.15484	down	down
MSTRG.15689	down	down
MSTRG.18283	down	down
MSTRG.20576	down	down	down_up
MSTRG.22452	down	down	up
MSTRG.22745	down	down
MSTRG.23099	down	down
MSTRG.23178	down	down
MSTRG.28118	down	down
MSTRG.28303	down	down
MSTRG.28322	down	down
MSTRG.28326	down	down
MSTRG.28345	down	down
MSTRG.28775	down	down
MSTRG.28858	down	down
MSTRG.29571	down	down	down_up
MSTRG.32595	down	down
MSTRG.35267	down	down
MSTRG.35973	down	down
MSTRG.39731	down	down
MSTRG.40727	down	down
MSTRG.4107	down	down	up_down
MSTRG.41527	down	down
MSTRG.42926	down	down
MSTRG.44000	down	down
MSTRG.44503	down	down	down_up
MSTRG.46332	down	down	up
MSTRG.46654	down	down
MSTRG.47010	down	down
MSTRG.47965	down	down
MSTRG.48577	down	down	up
MSTRG.48901	down	down
MSTRG.8979	down	down
MSTRG.9704	down	down
Capana00g000242	down	down	up_down
Capana00g001129	down	down	up
Capana00g001861	down	down	up
Capana00g001870	down	down
Capana00g002647	down	down
Capana00g002948	down	down
Capana00g003216	down	down
Capana00g003217	down	down
Capana00g003660	down	down	up_down
Capana00g003725	down	down
Capana00g004264	down	down
Capana00g004269	down	down
Capana00g004530	down	down
Capana00g004587	down	down	up_down
Capana00g004634	down	down	down_up
Capana00g004923	down	down
Capana01g000236	down	down	up_down
Capana01g000517	down	down
Capana01g000543	down	down	down_up
Capana01g001541	down	down
Capana01g002677	down	down
Capana01g003807	down	down	down_up
Capana01g004410	down	down	down_up
Capana02g001366	down	down
Capana02g001388	down	down
Capana02g001654	down	down	down_up
Capana02g001669	down	down	up
Capana02g001738	down	down	up
Capana02g002117	down	down
Capana02g002273	down	down
Capana02g002698	down	down
Capana03g000323	down	down
Capana03g000440	down	down
Capana03g000991	down	down	down_up
Capana03g001595	down	down
Capana03g001812	down	down
Capana03g002405	down	down	up
Capana03g002444	down	down
Capana03g002705	down	down	up_down
Capana03g002984	down	down	down_up
Capana03g004313	down	down	down_up
Capana04g000163	down	down
Capana04g000556	down	down	down_up
Capana04g000670	down	down	up
Capana04g000723	down	down
Capana04g000811	down	down
Capana04g000841	down	down
Capana04g000855	down	down	down_up
Capana04g001025	down	down	down_up
Capana04g001094	down	down
Capana04g001109	down	down	up
Capana04g001427	down	down
Capana04g001541	down	down
Capana04g002404	down	down
Capana05g000031	down	down
Capana05g000517	down	down
Capana05g000861	down	down
Capana05g001112	down	down
Capana05g001113	down	down
Capana05g002207	down	down
Capana06g000037	down	down
Capana06g000321	down	down	up_down
Capana06g000599	down	down
Capana06g000674	down	down	down_up
Capana06g000938	down	down
Capana06g001111	down	down
Capana06g001120	down	down	down_up
Capana06g002437	down	down	down_up
Capana06g002693	down	down
Capana06g003038	down	down
Capana07g000330	down	down
Capana07g001197	down	down	down_up
Capana07g001425	down	down
Capana07g002237	down	down
Capana07g002464	down	down
Capana08g000127	down	down	down_up
Capana08g000330	down	down
Capana08g000416	down	down
Capana08g000766	down	down
Capana08g001081	down	down	down_up
Capana08g001642	down	down	down_up
Capana08g001743	down	down	down_up
Capana08g001995	down	down	down_up
Capana08g002157	down	down
Capana09g000129	down	down	up_down
Capana09g000563	down	down
Capana09g001790	down	down
Capana09g002236	down	down
Capana09g002308	down	down
Capana09g002317	down	down
Capana09g002391	down	down	down_up
Capana10g000030	down	down
Capana10g000909	down	down	up_down
Capana10g001355	down	down
Capana10g002352	down	down	down_up
Capana11g000100	down	down
Capana11g000328	down	down
Capana11g000426	down	down
Capana11g000476	down	down
Capana11g001805	down	down	down_up
Capana11g002073	down	down
Capana11g002294	down	down
Capana12g000980	down	down
Capana12g001173	down	down
Capana12g002087	down	down	down_up
Capana12g002409	down	down	down_up
MSTRG.10086	down	down
MSTRG.10088	down	down
MSTRG.11521	down	down
MSTRG.13923	down	down
MSTRG.14226	down	down
MSTRG.16534	down	down
MSTRG.21225	down	down	up_down
MSTRG.21987	down	down
MSTRG.22188	down	down
MSTRG.24073	down	down
MSTRG.24137	down	down	up
MSTRG.24858	down	down
MSTRG.25281	down	down
MSTRG.25319	down	down
MSTRG.26201	down	down
MSTRG.26455	down	down	up
MSTRG.26696	down	down
MSTRG.27140	down	down
MSTRG.27826	down	down
MSTRG.28332	down	down
MSTRG.30385	down	down	up
MSTRG.31364	down	down	up
MSTRG.31788	down	down	up
MSTRG.31943	down	down
MSTRG.31986	down	down
MSTRG.32541	down	down	up
MSTRG.32724	down	down
MSTRG.33385	down	down
MSTRG.33898	down	down
MSTRG.3516	down	down	down_up
MSTRG.36031	down	down	down_up
MSTRG.36784	down	down
MSTRG.38249	down	down
MSTRG.38250	down	down
MSTRG.38722	down	down
MSTRG.39238	down	down	down_up
MSTRG.40498	down	down
MSTRG.40501	down	down
MSTRG.41229	down	down
MSTRG.41586	down	down	up_down
MSTRG.42138	down	down
MSTRG.4245	down	down
MSTRG.43649	down	down
MSTRG.43897	down	down
MSTRG.44829	down	down
MSTRG.44878	down	down
MSTRG.44928	down	down
MSTRG.45193	down	down
MSTRG.45419	down	down
MSTRG.45844	down	down
MSTRG.45984	down	down
MSTRG.46760	down	down
MSTRG.47125	down	down
MSTRG.48473	down	down
MSTRG.5697	down	down
MSTRG.7121	down	down
MSTRG.8458	down	down
Capana00g000799	down_up	down_up
Capana00g002845	down_up	down_up	down
Capana00g003549	down_up	down_up	down
Capana01g000454	down_up	down_up	down
Capana02g003563	down_up	down_up	up
Capana02g003672	down_up	down_up	down
Capana03g001555	down_up	down_up	down
Capana03g001619	down_up	down_up	down
Capana03g004117	down_up	down_up	down
Capana06g001420	down_up	down_up	up
Capana06g002706	down_up	down_up	down
Capana06g002790	down_up	down_up
Capana08g001559	down_up	down_up	up
Capana08g002250	down_up	down_up	down
MSTRG.10193	down_up	down_up	down
MSTRG.10722	down_up	down_up	down
MSTRG.45707	down_up	down_up	up
Capana00g000104	down	down
Capana00g000246	down	down	up_down
Capana00g000568	down	down
Capana00g001257	down	down
Capana00g001328	down	down
Capana00g001754	down	down	up
Capana00g002265	down	down
Capana00g002623	down	down	up
Capana00g002741	down	down
Capana00g004116	down	down	up_down
Capana00g004118	down	down	up
Capana00g004461	down	down	up_down
Capana00g004780	down	down
Capana00g004876	down	down
Capana01g000142	down	down	up_down
Capana01g001318	down	down
Capana01g001725	down	down	up_down
Capana01g002092	down	down
Capana01g002435	down	down	up_down
Capana01g002821	down	down	up_down
Capana01g003388	down	down	up_down
Capana01g003647	down	down
Capana02g001089	down	down	up
Capana02g001396	down	down
Capana02g002108	down	down	up_down
Capana02g002124	down	down
Capana02g002450	down	down
Capana02g002676	down	down
Capana02g002883	down	down	up_down
Capana02g003592	down	down	up_down
Capana03g000252	down	down
Capana03g000450	down	down	up_down
Capana03g001109	down	down
Capana03g001814	down	down
Capana03g002611	down	down	up_down
Capana03g003649	down	down
Capana03g004565	down	down
Capana03g004566	down	down
Capana04g000560	down	down	down_up
Capana04g000592	down	down	up
Capana04g001037	down	down
Capana04g001157	down	down
Capana04g001323	down	down	up_down
Capana04g001398	down	down
Capana04g002612	down	down
Capana04g002774	down	down
Capana04g002804	down	down	up
Capana05g000026	down	down	up_down
Capana05g000551	down	down
Capana05g000605	down	down
Capana05g000620	down	down
Capana05g000657	down	down
Capana05g000815	down	down
Capana06g000136	down	down
Capana06g001069	down	down	up_down
Capana06g001084	down	down	up_down
Capana07g000171	down	down	up_down
Capana07g001326	down	down
Capana07g001345	down	down	up
Capana07g001721	down	down	up_down
Capana07g002310	down	down	up_down
Capana08g000589	down	down	up
Capana08g001265	down	down	up_down
Capana08g001266	down	down	up_down
Capana08g001328	down	down	up
Capana08g001838	down	down
Capana08g001863	down	down	up_down
Capana08g002080	down	down
Capana08g002545	down	down	up
Capana08g002691	down	down	up
Capana09g000142	down	down
Capana09g001750	down	down	up_down
Capana09g002148	down	down	up_down
Capana10g000324	down	down	up
Capana10g000837	down	down	up_down
Capana10g001982	down	down	up_down
Capana10g002185	down	down	up_down
Capana11g000052	down	down	up_down
Capana11g000062	down	down	up_down
Capana11g000099	down	down	up_down
Capana11g000730	down	down
Capana12g000180	down	down
Capana12g000456	down	down
Capana12g000518	down	down
Capana12g000532	down	down
Capana12g001993	down	down	up
Capana12g002430	down	down
Capana12g002510	down	down	up
MSTRG.11186	down	down
MSTRG.1388	down	down	up_down
MSTRG.16336	down	down	up
MSTRG.18825	down	down
MSTRG.20940	down	down	up_down
MSTRG.22208	down	down	up_down
MSTRG.22890	down	down	up_down
MSTRG.22974	down	down
MSTRG.23916	down	down
MSTRG.26001	down	down	down_up
MSTRG.26850	down	down	up_down
MSTRG.27330	down	down	up_down
MSTRG.2753	down	down
MSTRG.28338	down	down
MSTRG.30975	down	down	up
MSTRG.32889	down	down
MSTRG.39251	down	down
MSTRG.4009	down	down
MSTRG.44454	down	down	down_up
MSTRG.46331	down	down	up
MSTRG.47717	down	down	up_down
MSTRG.6346	down	down
MSTRG.8747	down	down	up_down
Capana00g003197	up	up	down_up
Capana00g004656	up	up	down_up
Capana00g004753	up	up
Capana01g000545	up	up	down_up
Capana01g002518	up	up	down_up
Capana01g004217	up	up
Capana02g000800	up	up	down_up
Capana02g001373	up	up
Capana02g002469	up	up	down_up
Capana02g002737	up	up
Capana03g000334	up	up	down_up
Capana03g000347	up	up
Capana03g000849	up	up
Capana03g001019	up	up
Capana03g001819	up	up
Capana03g004371	up	up
Capana04g000451	up	up
Capana04g000638	up	up
Capana05g000249	up	up	down_up
Capana05g000323	up	up
Capana05g000872	up	up	down_up
Capana05g002308	up	up	down_up
Capana06g001262	up	up
Capana06g001795	up	up
Capana06g002624	up	up	down
Capana06g002654	up	up
Capana07g000198	up	up	down_up
Capana07g001412	up	up	down_up
Capana07g001897	up	up	down
Capana07g001913	up	up	down_up
Capana08g000663	up	up
Capana08g001365	up	up
Capana08g001380	up	up
Capana08g001693	up	up
Capana08g002579	up	up
Capana08g002625	up	up
Capana08g002803	up	up
Capana09g000407	up	up	down
Capana09g000751	up	up
Capana09g002386	up	up
Capana10g000528	up	up
Capana10g001838	up	up	down_up
Capana10g002051	up	up
Capana10g002496	up	up
Capana11g000143	up	up
Capana11g002115	up	up
Capana12g000702	up	up
Capana12g000935	up	up
Capana12g001212	up	up
MSTRG.11096	up	up
MSTRG.11330	up	up	down_up
MSTRG.11861	up	up
MSTRG.14033	up	up
MSTRG.14719	up	up
MSTRG.15306	up	up	down_up
MSTRG.21758	up	up
MSTRG.23368	up	up
MSTRG.23612	up	up
MSTRG.25350	up	up
MSTRG.26907	up	up
MSTRG.28810	up	up
MSTRG.30336	up	up	down
MSTRG.32103	up	up
MSTRG.41657	up	up
MSTRG.43955	up	up
MSTRG.44145	up	up
MSTRG.45316	up	up	down_up
MSTRG.7240	up	up
Capana01g000490	up_down	up_down
Capana02g002941	up_down	up_down
Capana03g000510	up_down	up_down	up
Capana03g004449	up_down	up_down	up
Capana04g002693	up_down	up_down	up
Capana05g000372	up_down	up_down	up
Capana06g002128	up_down	up_down	up
Capana08g002493	up_down	up_down	up
Capana09g002089	up_down	up_down	up
MSTRG.12523	up_down	up_down	up
MSTRG.2022	up_down	up_down	down
MSTRG.20954	up_down	up_down
MSTRG.35496	up_down	up_down	up
MSTRG.41847	up_down	up_down	up
MSTRG.5809	up_down	up_down	up
Capana00g001331	up	up
Capana00g001347	up	up	down
Capana00g002129	up	up
Capana00g002533	up	up
Capana00g003143	up	up
Capana00g004188	up	up	up_down
Capana01g000727	up	up
Capana01g002642	up	up
Capana01g002775	up	up	down
Capana01g003158	up	up
Capana01g003551	up	up	up_down
Capana01g004053	up	up	down_up
Capana02g001201	up	up	down
Capana02g002648	up	up
Capana02g003191	up	up	up_down
Capana02g003293	up	up	down_up
Capana03g000095	up	up
Capana03g000430	up	up
Capana03g001612	up	up
Capana03g002039	up	up
Capana03g003989	up	up	up_down
Capana06g001864	up	up
Capana06g002898	up	up
Capana07g000202	up	up	down_up
Capana07g001585	up	up	down_up
Capana07g002073	up	up
Capana08g002620	up	up	up_down
Capana08g002791	up	up
Capana10g002153	up	up
Capana11g001925	up	up	up_down
Capana11g002110	up	up
Capana12g000698	up	up
MSTRG.11406	up	up	down
MSTRG.16462	up	up
MSTRG.16829	up	up
MSTRG.19056	up	up
MSTRG.19985	up	up	down
MSTRG.23924	up	up
MSTRG.27048	up	up
MSTRG.28559	up	up	down_up
MSTRG.30143	up	up
MSTRG.32920	up	up
MSTRG.3770	up	up	down_up
MSTRG.38180	up	up
MSTRG.38208	up	up
MSTRG.39305	up	up	down_up
MSTRG.39827	up	up	up_down
MSTRG.42076	up	up
MSTRG.49329	up	up	down_up
MSTRG.5918	up	up	down_up
MSTRG.6370	up	up
MSTRG.7291	up	up	up_down
Capana00g000029	up	up
Capana00g000724	up	up
Capana00g001375	up	up
Capana00g002130	up	up
Capana00g002517	up	up
Capana00g002807	up	up
Capana00g003465	up	up	up_down
Capana01g001076	up	up
Capana01g003443	up	up
Capana01g003988	up	up	down_up
Capana01g004239	up	up	down_up
Capana02g000119	up	up	up_down
Capana02g001180	up	up
Capana02g001326	up	up
Capana02g002159	up	up
Capana02g002266	up	up
Capana02g002386	up	up
Capana02g002585	up	up
Capana02g002586	up	up	up_down
Capana02g002835	up	up	down_up
Capana02g003499	up	up
Capana03g001126	up	up
Capana03g001231	up	up
Capana03g001785	up	up
Capana03g003299	up	up
Capana04g000073	up	up	down_up
Capana04g000102	up	up
Capana05g000107	up	up
Capana05g000137	up	up	down_up
Capana05g000393	up	up
Capana05g000797	up	up	down
Capana05g001787	up	up	down
Capana05g002274	up	up
Capana06g000331	up	up	down_up
Capana06g000609	up	up
Capana06g001015	up	up	down
Capana06g001143	up	up	down_up
Capana06g001686	up	up	down_up
Capana07g002152	up	up
Capana07g002169	up	up
Capana08g001455	up	up	down_up
Capana08g002737	up	up
Capana09g000250	up	up
Capana09g001301	up	up
Capana09g001639	up	up
Capana09g001971	up	up	down
Capana10g000213	up	up
Capana10g000450	up	up
Capana10g001493	up	up
Capana10g001774	up	up	down_up
Capana10g001790	up	up
Capana11g000068	up	up
Capana11g000459	up	up
Capana11g002185	up	up	down_up
Capana11g002298	up	up	down_up
Capana12g000123	up	up
Capana12g000302	up	up
Capana12g000826	up	up
Capana12g002622	up	up
Capana12g002671	up	up
MSTRG.10951	up	up	down_up
MSTRG.14396	up	up	up_down
MSTRG.18692	up	up
MSTRG.1970	up	up	down_up
MSTRG.25481	up	up	down_up
MSTRG.2958	up	up
MSTRG.34606	up	up
MSTRG.35616	up	up	down
MSTRG.36359	up	up
MSTRG.37859	up	up	down_up
MSTRG.38621	up	up	down
MSTRG.41016	up	up
MSTRG.41924	up	up
MSTRG.42766	up	up
MSTRG.45985	up	up	down
MSTRG.8766	up	up
MSTRG.9778	up	up
Capana00g000149			down
Capana00g000681			down
Capana00g000848			down
Capana00g000852			down
Capana00g001271			down
Capana00g001373			down
Capana00g001538			down
Capana00g001614			down
Capana00g002158			down
Capana00g002702			down
Capana00g002782			down
Capana00g002946			down
Capana00g003122			down
Capana00g003322			down
Capana00g003352			down
Capana00g003366			down
Capana00g003367			down
Capana00g003569			down
Capana00g003666			down
Capana00g003678			down
Capana00g003850			down
Capana00g004294			down
Capana00g004460			down
Capana00g004932			down
Capana01g000101			down
Capana01g000104			down
Capana01g000341			down
Capana01g000397			down
Capana01g000450			down
Capana01g001092			down
Capana01g001335			down
Capana01g001343			down
Capana01g001480			down
Capana01g001723			down
Capana01g002912			down
Capana01g003426			down
Capana01g003644			down
Capana01g003663			down
Capana01g004141			down
Capana01g004470			down
Capana01g004474			down
Capana02g000614			down
Capana02g001076			down
Capana02g001331			down
Capana02g001382			down
Capana02g001387			down
Capana02g001722			down
Capana02g001744			down
Capana02g001839			down
Capana02g002167			down
Capana02g002278			down
Capana02g002542			down
Capana02g002690			down
Capana02g002751			down
Capana02g002838			down
Capana02g002954			down
Capana02g002982			down
Capana02g003173			down
Capana02g003323			down
Capana02g003329			down
Capana02g003647			down
Capana02g003708			down
Capana03g000520			down
Capana03g000562			down
Capana03g000662			down
Capana03g000845			down
Capana03g000846			down
Capana03g000905			down
Capana03g001015			down
Capana03g001044			down
Capana03g001177			down
Capana03g001186			down
Capana03g001202			down
Capana03g001337			down
Capana03g001627			down
Capana03g001853			down
Capana03g001891			down
Capana03g001916			down
Capana03g002292			down
Capana03g002527			down
Capana03g003575			down
Capana03g003599			down
Capana03g003997			down
Capana04g000008			down
Capana04g000056			down
Capana04g000197			down
Capana04g000252			down
Capana04g000401			down
Capana04g000492			down
Capana04g000762			down
Capana04g001372			down
Capana04g001434			down
Capana04g001594			down
Capana04g001914			down
Capana04g002357			down
Capana05g000184			down
Capana05g000409			down
Capana05g000884			down
Capana05g001008			down
Capana05g001109			down
Capana05g001408			down
Capana05g001729			down
Capana05g001802			down
Capana06g000241			down
Capana06g000385			down
Capana06g000463			down
Capana06g000781			down
Capana06g001171			down
Capana06g001264			down
Capana06g001377			down
Capana06g001953			down
Capana06g001975			down
Capana06g002075			down
Capana06g002446			down
Capana06g002617			down
Capana07g000035			down
Capana07g000898			down
Capana07g001507			down
Capana07g002155			down
Capana07g002322			down
Capana07g002425			down
Capana08g000015			down
Capana08g000181			down
Capana08g000250			down
Capana08g000316			down
Capana08g000665			down
Capana08g000838			down
Capana08g000888			down
Capana08g001111			down
Capana08g001115			down
Capana08g001400			down
Capana08g001566			down
Capana08g001601			down
Capana08g001895			down
Capana08g002247			down
Capana08g002397			down
Capana08g002610			down
Capana08g002636			down
Capana08g002650			down
Capana09g000061			down
Capana09g000126			down
Capana09g000127			down
Capana09g000624			down
Capana09g000706			down
Capana09g000824			down
Capana09g001001			down
Capana09g001445			down
Capana09g001696			down
Capana09g002173			down
Capana09g002174			down
Capana09g002378			down
Capana10g000118			down
Capana10g000176			down
Capana10g000269			down
Capana10g000690			down
Capana10g000781			down
Capana10g001386			down
Capana10g001524			down
Capana10g001862			down
Capana10g002000			down
Capana10g002040			down
Capana10g002132			down
Capana10g002338			down
Capana10g002460			down
Capana11g000494			down
Capana11g000780			down
Capana11g000869			down
Capana11g000974			down
Capana11g001410			down
Capana11g001877			down
Capana11g001884			down
Capana11g001889			down
Capana11g001967			down
Capana11g001968			down
Capana11g002156			down
Capana11g002232			down
Capana12g000051			down
Capana12g000223			down
Capana12g000287			down
Capana12g000747			down
Capana12g001248			down
Capana12g001375			down
Capana12g001418			down
Capana12g001572			down
Capana12g002158			down
Capana12g002745			down
Capana12g002857			down
MSTRG.12654			down
MSTRG.12942			down
MSTRG.14972			down
MSTRG.16096			down
MSTRG.16195			down
MSTRG.18093			down
MSTRG.21320			down
MSTRG.21595			down
MSTRG.22249			down
MSTRG.24220			down
MSTRG.25457			down
MSTRG.26369			down
MSTRG.29497			down
MSTRG.29682			down
MSTRG.30456			down
MSTRG.31251			down
MSTRG.32430			down
MSTRG.32922			down
MSTRG.37884			down
MSTRG.39189			down
MSTRG.41275			down
MSTRG.41437			down
MSTRG.4158			down
MSTRG.4193			down
MSTRG.43882			down
MSTRG.47234			down
MSTRG.47301			down
MSTRG.5794			down
MSTRG.7042			down
MSTRG.9176			down
MSTRG.9385			down
Capana00g000202			down
Capana00g000401			down
Capana00g000934			down
Capana00g001897			down
Capana00g002699			down
Capana00g003400			down
Capana00g003411			down
Capana00g003857			down
Capana00g003959			down
Capana00g004263			down
Capana00g004470			down
Capana00g004702			down
Capana00g004736			down
Capana00g004762			down
Capana01g000269			down
Capana01g000293			down
Capana01g000702			down
Capana01g000931			down
Capana01g001154			down
Capana01g001325			down
Capana01g001351			down
Capana01g002507			down
Capana01g002747			down
Capana01g002863			down
Capana01g003346			down
Capana02g001147			down
Capana02g001351			down
Capana02g002210			down
Capana02g002292			down
Capana02g002808			down
Capana02g003646			down
Capana03g000734			down
Capana03g000762			down
Capana03g000835			down
Capana03g001384			down
Capana03g002110			down
Capana03g003658			down
Capana03g004410			down
Capana04g000847			down
Capana04g002844			down
Capana04g002898			down
Capana05g000046			down
Capana05g000520			down
Capana05g000733			down
Capana05g001407			down
Capana05g001412			down
Capana05g002545			down
Capana06g001834			down
Capana06g002754			down
Capana06g002812			down
Capana06g003077			down
Capana07g000759			down
Capana07g001696			down
Capana08g000284			down
Capana08g000918			down
Capana08g000922			down
Capana08g001889			down
Capana08g001894			down
Capana08g002651			down
Capana08g002735			down
Capana09g001614			down
Capana09g001689			down
Capana09g001700			down
Capana09g001977			down
Capana09g002106			down
Capana09g002428			down
Capana10g001598			down
Capana11g000155			down
Capana11g000405			down
Capana11g001074			down
Capana11g001105			down
Capana11g002355			down
Capana12g000191			down
Capana12g000226			down
Capana12g001869			down
Capana12g002038			down
Capana12g002554			down
Capana12g002599			down
MSTRG.10089			down
MSTRG.11122			down
MSTRG.11457			down
MSTRG.13956			down
MSTRG.1619			down
MSTRG.18245			down
MSTRG.29045			down
MSTRG.31029			down
MSTRG.33602			down
MSTRG.33834			down
MSTRG.35043			down
MSTRG.35627			down
MSTRG.3597			down
MSTRG.40111			down
MSTRG.4389			down
MSTRG.44185			down
MSTRG.44195			down
MSTRG.45574			down
MSTRG.46631			down
MSTRG.49437			down
MSTRG.7541			down
MSTRG.7645			down
MSTRG.9313			down
Capana00g000662			down_up
Capana00g000944			down_up
Capana00g000965			down_up
Capana00g001469			down_up
Capana00g002779			down_up
Capana00g003260			down_up
Capana01g000589			down_up
Capana01g001350			down_up
Capana01g002619			down_up
Capana02g001893			down_up
Capana02g001919			down_up
Capana03g000079			down_up
Capana03g001194			down_up
Capana03g001236			down_up
Capana03g001238			down_up
Capana03g002156			down_up
Capana03g004327			down_up
Capana04g002146			down_up
Capana04g002491			down_up
Capana05g002392			down_up
Capana06g002328			down_up
Capana06g002498			down_up
Capana06g002516			down_up
Capana07g001296			down_up
Capana08g002266			down_up
Capana08g002278			down_up
Capana09g000271			down_up
Capana09g001195			down_up
Capana10g000420			down_up
Capana10g001219			down_up
Capana11g000361			down_up
Capana11g000402			down_up
Capana11g002226			down_up
MSTRG.14771			down_up
MSTRG.19876			down_up
MSTRG.20185			down_up
MSTRG.22682			down_up
MSTRG.22929			down_up
MSTRG.31037			down_up
MSTRG.33194			down_up
MSTRG.34563			down_up
MSTRG.39573			down_up
MSTRG.3997			down_up
MSTRG.41909			down_up
MSTRG.42145			down_up
MSTRG.44457			down_up
MSTRG.6806			down_up
MSTRG.7604			down_up
MSTRG.7630			down_up
MSTRG.7980			down_up
Capana00g001526			down
Capana00g001883			down
Capana00g003675			down
Capana00g004021			down
Capana00g004374			down
Capana00g004570			down
Capana00g004662			down
Capana00g004664			down
Capana00g004714			down
Capana01g000453			down
Capana01g001536			down
Capana01g001652			down
Capana01g002658			down
Capana01g003035			down
Capana01g004303			down
Capana02g000218			down
Capana02g000725			down
Capana02g000815			down
Capana02g000894			down
Capana02g001064			down
Capana02g001352			down
Capana02g001498			down
Capana02g002572			down
Capana02g002577			down
Capana02g002921			down
Capana02g003084			down
Capana02g003225			down
Capana02g003324			down
Capana02g003334			down
Capana02g003430			down
Capana03g000387			down
Capana03g000489			down
Capana03g000791			down
Capana03g001016			down
Capana03g001820			down
Capana03g001894			down
Capana03g002217			down
Capana03g002640			down
Capana03g002644			down
Capana03g002850			down
Capana03g002906			down
Capana03g003930			down
Capana03g004491			down
Capana03g004582			down
Capana04g000699			down
Capana04g002221			down
Capana05g000298			down
Capana05g000330			down
Capana05g000491			down
Capana05g000784			down
Capana05g000785			down
Capana05g002212			down
Capana06g000229			down
Capana06g000406			down
Capana06g000722			down
Capana06g001559			down
Capana06g001674			down
Capana07g000071			down
Capana07g001166			down
Capana08g000327			down
Capana08g000576			down
Capana08g001347			down
Capana08g002358			down
Capana08g002468			down
Capana09g000221			down
Capana09g000324			down
Capana09g000408			down
Capana10g000370			down
Capana10g001106			down
Capana10g001365			down
Capana10g001406			down
Capana10g001526			down
Capana10g001809			down
Capana10g002482			down
Capana11g001220			down
Capana11g001281			down
Capana11g002336			down
Capana12g000062			down
Capana12g001695			down
Capana12g001790			down
Capana12g002025			down
Capana12g002053			down
Capana12g002796			down
Capana12g002856			down
MSTRG.14512			down
MSTRG.14718			down
MSTRG.19328			down
MSTRG.19965			down
MSTRG.21102			down
MSTRG.23354			down
MSTRG.24958			down
MSTRG.25033			down
MSTRG.27235			down
MSTRG.30609			down
MSTRG.31841			down
MSTRG.3604			down
MSTRG.36350			down
MSTRG.39080			down
MSTRG.39538			down
MSTRG.41036			down
MSTRG.48313			down
MSTRG.48800			down
MSTRG.5720			down
MSTRG.9689			down
Capana00g000829			up
Capana00g000884			up
Capana00g001006			up
Capana00g001351			up
Capana00g002203			up
Capana00g002279			up
Capana00g002790			up
Capana00g003281			up
Capana00g003835			up
Capana00g004333			up
Capana00g004411			up
Capana00g004533			up
Capana01g000107			up
Capana01g000108			up
Capana01g000533			up
Capana01g001326			up
Capana01g001453			up
Capana01g001620			up
Capana01g001692			up
Capana01g002498			up
Capana01g002650			up
Capana01g002736			up
Capana01g002881			up
Capana01g002882			up
Capana01g004129			up
Capana02g001368			up
Capana02g001688			up
Capana02g002443			up
Capana02g002674			up
Capana02g002888			up
Capana02g003384			up
Capana03g000032			up
Capana03g000262			up
Capana03g000381			up
Capana03g000388			up
Capana03g000812			up
Capana03g001375			up
Capana03g001585			up
Capana03g003057			up
Capana03g003347			up
Capana03g004108			up
Capana03g004504			up
Capana04g000017			up
Capana04g002233			up
Capana05g000945			up
Capana05g001731			up
Capana05g002374			up
Capana05g002500			up
Capana06g000166			up
Capana06g000879			up
Capana06g002327			up
Capana07g000351			up
Capana07g000617			up
Capana07g001920			up
Capana08g000144			up
Capana08g000874			up
Capana08g001031			up
Capana09g002233			up
Capana10g001180			up
Capana10g001504			up
Capana10g001548			up
Capana10g001833			up
Capana12g000251			up
Capana12g000975			up
Capana12g001111			up
Capana12g002919			up
MSTRG.11324			up
MSTRG.11364			up
MSTRG.12553			up
MSTRG.14489			up
MSTRG.17370			up
MSTRG.19559			up
MSTRG.20103			up
MSTRG.20137			up
MSTRG.21468			up
MSTRG.21493			up
MSTRG.24644			up
MSTRG.24780			up
MSTRG.24811			up
MSTRG.24914			up
MSTRG.25443			up
MSTRG.25649			up
MSTRG.26741			up
MSTRG.27082			up
MSTRG.27268			up
MSTRG.27411			up
MSTRG.29821			up
MSTRG.30306			up
MSTRG.30493			up
MSTRG.31347			up
MSTRG.32894			up
MSTRG.37968			up
MSTRG.38696			up
MSTRG.39442			up
MSTRG.3964			up
MSTRG.39754			up
MSTRG.40797			up
MSTRG.41783			up
MSTRG.41790			up
MSTRG.41970			up
MSTRG.42880			up
MSTRG.44001			up
MSTRG.44320			up
MSTRG.44339			up
MSTRG.44765			up
MSTRG.44944			up
MSTRG.45558			up
MSTRG.45745			up
MSTRG.4604			up
MSTRG.46286			up
MSTRG.47048			up
MSTRG.47878			up
MSTRG.47902			up
MSTRG.49252			up
MSTRG.49445			up
MSTRG.5962			up
MSTRG.7381			up
MSTRG.7605			up
MSTRG.7764			up
MSTRG.7799			up
MSTRG.8042			up
MSTRG.8145			up
MSTRG.8447			up
MSTRG.8609			up
MSTRG.9660			up
Capana00g000395			up_down
Capana00g000858			up_down
Capana00g004655			up_down
Capana01g000253			up_down
Capana01g000254			up_down
Capana01g000255			up_down
Capana01g000416			up_down
Capana01g001837			up_down
Capana02g001590			up_down
Capana02g002558			up_down
Capana02g002871			up_down
Capana03g000176			up_down
Capana03g001258			up_down
Capana03g003557			up_down
Capana03g003620			up_down
Capana03g003733			up_down
Capana03g004099			up_down
Capana04g000311			up_down
Capana04g000337			up_down
Capana04g000432			up_down
Capana04g000459			up_down
Capana04g001897			up_down
Capana05g002132			up_down
Capana06g001105			up_down
Capana06g001170			up_down
Capana06g001188			up_down
Capana06g001312			up_down
Capana07g001384			up_down
Capana07g002003			up_down
Capana08g002081			up_down
Capana08g002229			up_down
Capana10g000625			up_down
Capana11g000195			up_down
Capana11g001901			up_down
Capana11g002307			up_down
Capana12g002417			up_down
Capana12g002830			up_down
MSTRG.14725			up_down
MSTRG.16883			up_down
MSTRG.21929			up_down
MSTRG.23818			up_down
MSTRG.26320			up_down
MSTRG.27546			up_down
MSTRG.3193			up_down
MSTRG.37373			up_down
MSTRG.38161			up_down
MSTRG.40519			up_down
MSTRG.5422			up_down
Capana00g000587			up
Capana00g000942			up
Capana00g001027			up
Capana00g001564			up
Capana00g001637			up
Capana00g002164			up
Capana00g003664			up
Capana00g003773			up
Capana00g004175			up
Capana01g000966			up
Capana01g001230			up
Capana01g001581			up
Capana01g002133			up
Capana01g002460			up
Capana01g002704			up
Capana01g002709			up
Capana01g002890			up
Capana01g002933			up
Capana01g003131			up
Capana01g003393			up
Capana01g003581			up
Capana01g003633			up
Capana01g003980			up
Capana01g004334			up
Capana01g004452			up
Capana02g000059			up
Capana02g000060			up
Capana02g001716			up
Capana02g001875			up
Capana02g002256			up
Capana02g002584			up
Capana02g002769			up
Capana02g003362			up
Capana02g003625			up
Capana02g003640			up
Capana03g000076			up
Capana03g000100			up
Capana03g000102			up
Capana03g000358			up
Capana03g000473			up
Capana03g000749			up
Capana03g001183			up
Capana03g001660			up
Capana03g002209			up
Capana03g003172			up
Capana03g003471			up
Capana03g003794			up
Capana03g003822			up
Capana03g004098			up
Capana03g004389			up
Capana03g004482			up
Capana03g004591			up
Capana04g000023			up
Capana04g000108			up
Capana04g000114			up
Capana04g000414			up
Capana04g000601			up
Capana04g000745			up
Capana04g000792			up
Capana04g001287			up
Capana04g002494			up
Capana04g002495			up
Capana05g000325			up
Capana05g001948			up
Capana05g002111			up
Capana05g002341			up
Capana05g002402			up
Capana05g002526			up
Capana06g000280			up
Capana06g000656			up
Capana06g000973			up
Capana06g001160			up
Capana06g002186			up
Capana06g002476			up
Capana06g002959			up
Capana07g000618			up
Capana07g000851			up
Capana07g001809			up
Capana07g002427			up
Capana08g000080			up
Capana08g000684			up
Capana08g001059			up
Capana08g001175			up
Capana08g001395			up
Capana08g001589			up
Capana08g001692			up
Capana08g001903			up
Capana08g002370			up
Capana08g002543			up
Capana08g002586			up
Capana08g002594			up
Capana08g002795			up
Capana08g002833			up
Capana09g000098			up
Capana09g000144			up
Capana09g000332			up
Capana09g000437			up
Capana10g000322			up
Capana10g000384			up
Capana10g000796			up
Capana10g001620			up
Capana10g001792			up
Capana10g002438			up
Capana11g000106			up
Capana11g001084			up
Capana11g001382			up
Capana11g001875			up
Capana11g002194			up
Capana12g000204			up
Capana12g000871			up
Capana12g000939			up
Capana12g001243			up
Capana12g002267			up
Capana12g002819			up
MSTRG.12938			up
MSTRG.13415			up
MSTRG.14124			up
MSTRG.22706			up
MSTRG.24605			up
MSTRG.24764			up
MSTRG.26047			up
MSTRG.27039			up
MSTRG.27261			up
MSTRG.27551			up
MSTRG.28864			up
MSTRG.30529			up
MSTRG.31312			up
MSTRG.32208			up
MSTRG.33034			up
MSTRG.36122			up
MSTRG.37644			up
MSTRG.38363			up
MSTRG.39953			up
MSTRG.40825			up
MSTRG.41728			up
MSTRG.43140			up
MSTRG.44014			up
MSTRG.47259			up
MSTRG.5135			up
MSTRG.8066			up
Capana00g000372			up
Capana00g002071			up
Capana00g002821			up
Capana00g002873			up
Capana00g002968			up
Capana00g003042			up
Capana00g003043			up
Capana00g003189			up
Capana00g003743			up
Capana00g003750			up
Capana00g003966			up
Capana00g004619			up
Capana01g001376			up
Capana01g001379			up
Capana01g001501			up
Capana01g001578			up
Capana01g001671			up
Capana01g003180			up
Capana01g003289			up
Capana01g004441			up
Capana02g000057			up
Capana02g001425			up
Capana02g001608			up
Capana02g001754			up
Capana02g001804			up
Capana02g001895			up
Capana02g002093			up
Capana02g002296			up
Capana02g002373			up
Capana02g002376			up
Capana02g002906			up
Capana02g003004			up
Capana02g003096			up
Capana02g003206			up
Capana03g000098			up
Capana03g000340			up
Capana03g000449			up
Capana03g000540			up
Capana03g001143			up
Capana03g001657			up
Capana03g001671			up
Capana03g002026			up
Capana03g002163			up
Capana03g002402			up
Capana03g002552			up
Capana03g003656			up
Capana03g004076			up
Capana04g000584			up
Capana04g001457			up
Capana04g001849			up
Capana04g002658			up
Capana04g002684			up
Capana05g000038			up
Capana05g000078			up
Capana05g000567			up
Capana05g000979			up
Capana05g001070			up
Capana05g001104			up
Capana05g001160			up
Capana05g001185			up
Capana05g002214			up
Capana06g001837			up
Capana06g002664			up
Capana07g001598			up
Capana07g001878			up
Capana07g002037			up
Capana07g002260			up
Capana07g002357			up
Capana07g002431			up
Capana07g002444			up
Capana08g000050			up
Capana08g000429			up
Capana08g000991			up
Capana08g001527			up
Capana08g001687			up
Capana08g002519			up
Capana09g000066			up
Capana09g000110			up
Capana09g000232			up
Capana09g000469			up
Capana09g001762			up
Capana09g001871			up
Capana10g000224			up
Capana10g000325			up
Capana10g000688			up
Capana10g000714			up
Capana10g001370			up
Capana10g001436			up
Capana10g001630			up
Capana10g001910			up
Capana10g002155			up
Capana10g002302			up
Capana10g002304			up
Capana11g000803			up
Capana11g001166			up
Capana11g001732			up
Capana12g000140			up
Capana12g000348			up
Capana12g000393			up
Capana12g000424			up
Capana12g000507			up
Capana12g000952			up
Capana12g001689			up
Capana12g001826			up
Capana12g002149			up
Capana12g002301			up
Capana12g002731			up
MSTRG.11082			up
MSTRG.11917			up
MSTRG.12061			up
MSTRG.12389			up
MSTRG.13895			up
MSTRG.14216			up
MSTRG.17734			up
MSTRG.18437			up
MSTRG.21390			up
MSTRG.24531			up
MSTRG.25232			up
MSTRG.26267			up
MSTRG.26947			up
MSTRG.30494			up
MSTRG.30536			up
MSTRG.31308			up
MSTRG.32200			up
MSTRG.32359			up
MSTRG.35360			up
MSTRG.36995			up
MSTRG.38155			up
MSTRG.39114			up
MSTRG.40179			up
MSTRG.41546			up
MSTRG.41707			up
MSTRG.42521			up
MSTRG.43180			up
MSTRG.43288			up
MSTRG.44401			up
MSTRG.44939			up
MSTRG.5751			up
MSTRG.5773			up
MSTRG.8947			up

## Sheet: TableS4
Table S4. The genes in each module based on WGCNA.
Gene	Module
Capana00g000004	lightyellow
Capana00g000010	cyan
Capana00g000012	ivory
Capana00g000016	lightsteelblue1
Capana00g000022	mediumpurple3
Capana00g000023	turquoise
Capana00g000027	grey
Capana00g000028	turquoise
Capana00g000029	blue
Capana00g000031	cyan
Capana00g000032	cyan
Capana00g000033	cyan
Capana00g000035	darkgreen
Capana00g000036	blue
Capana00g000038	cyan
Capana00g000039	blue
Capana00g000040	darkturquoise
Capana00g000044	orange
Capana00g000047	cyan
Capana00g000048	salmon
Capana00g000049	mediumpurple3
Capana00g000052	brown4
Capana00g000057	lightcyan
Capana00g000060	lightcyan
Capana00g000061	blue
Capana00g000063	blue
Capana00g000066	darkgreen
Capana00g000067	turquoise
Capana00g000071	turquoise
Capana00g000072	lightcyan
Capana00g000074	brown
Capana00g000075	brown
Capana00g000077	blue
Capana00g000078	cyan
Capana00g000079	cyan
Capana00g000082	brown
Capana00g000083	cyan
Capana00g000085	brown
Capana00g000088	royalblue
Capana00g000089	blue
Capana00g000090	blue
Capana00g000093	orange
Capana00g000095	ivory
Capana00g000099	cyan
Capana00g000100	orange
Capana00g000101	brown
Capana00g000104	salmon
Capana00g000105	cyan
Capana00g000108	blue
Capana00g000109	pink
Capana00g000110	cyan
Capana00g000113	ivory
Capana00g000114	salmon
Capana00g000125	royalblue
Capana00g000126	mediumpurple3
Capana00g000130	mediumpurple3
Capana00g000134	mediumpurple3
Capana00g000135	turquoise
Capana00g000136	blue
Capana00g000137	lightsteelblue1
Capana00g000138	lightsteelblue1
Capana00g000140	blue
Capana00g000143	turquoise
Capana00g000145	salmon
Capana00g000149	brown
Capana00g000150	saddlebrown
Capana00g000151	lightyellow
Capana00g000152	grey
Capana00g000153	blue
Capana00g000155	lightyellow
Capana00g000156	blue
Capana00g000157	turquoise
Capana00g000165	blue
Capana00g000168	turquoise
Capana00g000170	salmon
Capana00g000174	turquoise
Capana00g000178	mediumpurple3
Capana00g000179	cyan
Capana00g000180	lightsteelblue1
Capana00g000183	cyan
Capana00g000193	mediumpurple3
Capana00g000194	blue
Capana00g000197	cyan
Capana00g000198	brown
Capana00g000200	mediumpurple3
Capana00g000202	lightcyan
Capana00g000204	cyan
Capana00g000206	turquoise
Capana00g000210	grey
Capana00g000214	lightsteelblue1
Capana00g000219	turquoise
Capana00g000220	cyan
Capana00g000222	orange
Capana00g000223	cyan
Capana00g000224	lightyellow
Capana00g000226	cyan
Capana00g000227	salmon
Capana00g000229	pink
Capana00g000231	brown
Capana00g000232	lightyellow
Capana00g000233	brown
Capana00g000237	mediumpurple3
Capana00g000241	mediumpurple3
Capana00g000242	royalblue
Capana00g000246	turquoise
Capana00g000247	cyan
Capana00g000250	blue
Capana00g000252	turquoise
Capana00g000255	blue
Capana00g000256	turquoise
Capana00g000264	lightsteelblue1
Capana00g000268	cyan
Capana00g000269	cyan
Capana00g000271	blue
Capana00g000272	blue
Capana00g000273	turquoise
Capana00g000277	darkmagenta
Capana00g000281	brown
Capana00g000284	turquoise
Capana00g000286	lightyellow
Capana00g000290	lightcyan
Capana00g000292	lightyellow
Capana00g000294	turquoise
Capana00g000295	grey
Capana00g000298	cyan
Capana00g000300	blue
Capana00g000301	brown
Capana00g000305	turquoise
Capana00g000306	cyan
Capana00g000307	blue
Capana00g000308	blue
Capana00g000313	salmon
Capana00g000314	blue
Capana00g000315	blue
Capana00g000316	darkgreen
Capana00g000317	brown
Capana00g000318	brown
Capana00g000320	salmon
Capana00g000321	orange
Capana00g000323	mediumpurple3
Capana00g000325	mediumpurple3
Capana00g000332	blue
Capana00g000333	cyan
Capana00g000334	darkmagenta
Capana00g000337	lightsteelblue1
Capana00g000338	pink
Capana00g000339	turquoise
Capana00g000341	lightsteelblue1
Capana00g000347	blue
Capana00g000353	blue
Capana00g000355	mediumpurple3
Capana00g000357	cyan
Capana00g000359	lightsteelblue1
Capana00g000362	turquoise
Capana00g000367	blue
Capana00g000368	brown
Capana00g000372	darkturquoise
Capana00g000373	cyan
Capana00g000376	blue
Capana00g000380	lightsteelblue1
Capana00g000383	lightsteelblue1
Capana00g000385	lightsteelblue1
Capana00g000388	blue
Capana00g000390	lightyellow
Capana00g000391	brown
Capana00g000392	brown
Capana00g000395	blue
Capana00g000396	turquoise
Capana00g000397	brown
Capana00g000398	salmon
Capana00g000399	cyan
Capana00g000401	lightyellow
Capana00g000405	cyan
Capana00g000406	turquoise
Capana00g000407	lightsteelblue1
Capana00g000410	cyan
Capana00g000414	cyan
Capana00g000418	darkgreen
Capana00g000423	lightsteelblue1
Capana00g000426	salmon
Capana00g000428	brown
Capana00g000430	salmon
Capana00g000434	mediumpurple3
Capana00g000435	grey
Capana00g000436	cyan
Capana00g000437	brown
Capana00g000438	lightsteelblue1
Capana00g000441	brown
Capana00g000442	cyan
Capana00g000443	cyan
Capana00g000445	cyan
Capana00g000446	darkgreen
Capana00g000447	lightsteelblue1
Capana00g000449	salmon
Capana00g000451	darkgreen
Capana00g000452	lightcyan
Capana00g000453	brown
Capana00g000455	brown4
Capana00g000459	lightyellow
Capana00g000463	brown
Capana00g000465	brown
Capana00g000469	cyan
Capana00g000473	turquoise
Capana00g000474	royalblue
Capana00g000476	lightsteelblue1
Capana00g000477	lightsteelblue1
Capana00g000481	pink
Capana00g000483	mediumpurple3
Capana00g000486	salmon
Capana00g000487	salmon
Capana00g000489	turquoise
Capana00g000490	lightyellow
Capana00g000496	grey
Capana00g000498	lightcyan
Capana00g000500	ivory
Capana00g000503	salmon
Capana00g000505	blue
Capana00g000506	turquoise
Capana00g000507	blue
Capana00g000510	turquoise
Capana00g000511	mediumpurple3
Capana00g000513	turquoise
Capana00g000514	brown
Capana00g000515	cyan
Capana00g000516	lightsteelblue1
Capana00g000518	darkgreen
Capana00g000519	lightyellow
Capana00g000520	salmon
Capana00g000523	grey
Capana00g000524	blue
Capana00g000525	darkgreen
Capana00g000533	turquoise
Capana00g000538	mediumpurple3
Capana00g000539	turquoise
Capana00g000541	mediumpurple3
Capana00g000549	lightyellow
Capana00g000553	lightcyan
Capana00g000555	mediumpurple3
Capana00g000559	royalblue
Capana00g000560	brown
Capana00g000562	turquoise
Capana00g000566	turquoise
Capana00g000567	mediumpurple3
Capana00g000571	darkgreen
Capana00g000573	lightyellow
Capana00g000574	blue
Capana00g000575	cyan
Capana00g000577	brown
Capana00g000580	saddlebrown
Capana00g000581	cyan
Capana00g000584	brown4
Capana00g000585	turquoise
Capana00g000586	lightyellow
Capana00g000587	ivory
Capana00g000588	cyan
Capana00g000590	lightsteelblue1
Capana00g000592	lightcyan
Capana00g000594	turquoise
Capana00g000595	salmon
Capana00g000596	cyan
Capana00g000597	blue
Capana00g000598	ivory
Capana00g000600	salmon
Capana00g000601	cyan
Capana00g000604	lightsteelblue1
Capana00g000606	turquoise
Capana00g000607	turquoise
Capana00g000608	mediumpurple3
Capana00g000610	lightcyan
Capana00g000612	blue
Capana00g000614	brown
Capana00g000616	blue
Capana00g000624	turquoise
Capana00g000625	cyan
Capana00g000627	pink
Capana00g000628	blue
Capana00g000629	blue
Capana00g000632	cyan
Capana00g000637	turquoise
Capana00g000647	darkgreen
Capana00g000648	blue
Capana00g000649	turquoise
Capana00g000651	royalblue
Capana00g000653	blue
Capana00g000657	turquoise
Capana00g000658	cyan
Capana00g000660	turquoise
Capana00g000662	lightsteelblue1
Capana00g000663	lightsteelblue1
Capana00g000664	brown
Capana00g000665	turquoise
Capana00g000666	brown
Capana00g000667	cyan
Capana00g000668	salmon
Capana00g000670	blue
Capana00g000672	cyan
Capana00g000677	salmon
Capana00g000681	royalblue
Capana00g000684	cyan
Capana00g000688	royalblue
Capana00g000695	lightsteelblue1
Capana00g000696	lightsteelblue1
Capana00g000697	lightsteelblue1
Capana00g000699	blue
Capana00g000700	salmon
Capana00g000701	brown4
Capana00g000702	turquoise
Capana00g000704	brown
Capana00g000706	salmon
Capana00g000707	mediumpurple3
Capana00g000709	lightsteelblue1
Capana00g000710	lightsteelblue1
Capana00g000712	cyan
Capana00g000713	cyan
Capana00g000716	blue
Capana00g000718	cyan
Capana00g000720	darkgreen
Capana00g000724	royalblue
Capana00g000725	turquoise
Capana00g000726	brown
Capana00g000734	blue
Capana00g000736	lightcyan
Capana00g000742	mediumpurple3
Capana00g000743	blue
Capana00g000744	pink
Capana00g000751	darkgreen
Capana00g000756	lightsteelblue1
Capana00g000760	lightsteelblue1
Capana00g000769	blue
Capana00g000771	cyan
Capana00g000775	lightsteelblue1
Capana00g000787	blue
Capana00g000788	salmon
Capana00g000790	blue
Capana00g000791	mediumpurple3
Capana00g000799	darkturquoise
Capana00g000801	lightsteelblue1
Capana00g000803	lightsteelblue1
Capana00g000807	mediumpurple3
Capana00g000815	blue
Capana00g000816	turquoise
Capana00g000817	lightcyan
Capana00g000820	grey
Capana00g000822	blue
Capana00g000826	cyan
Capana00g000829	lightsteelblue1
Capana00g000834	lightsteelblue1
Capana00g000839	salmon
Capana00g000842	brown
Capana00g000843	lightyellow
Capana00g000844	orange
Capana00g000845	cyan
Capana00g000846	grey
Capana00g000847	turquoise
Capana00g000848	brown
Capana00g000850	cyan
Capana00g000851	cyan
Capana00g000852	lightyellow
Capana00g000854	blue
Capana00g000857	mediumpurple3
Capana00g000858	turquoise
Capana00g000860	mediumpurple3
Capana00g000861	pink
Capana00g000865	turquoise
Capana00g000866	darkturquoise
Capana00g000867	turquoise
Capana00g000868	turquoise
Capana00g000869	lightyellow
Capana00g000870	salmon
Capana00g000871	darkgreen
Capana00g000873	cyan
Capana00g000874	lightcyan
Capana00g000875	brown
Capana00g000880	salmon
Capana00g000881	darkgreen
Capana00g000884	lightsteelblue1
Capana00g000894	saddlebrown
Capana00g000897	darkgreen
Capana00g000898	darkturquoise
Capana00g000900	blue
Capana00g000901	brown
Capana00g000916	lightcyan
Capana00g000917	salmon
Capana00g000918	lightcyan
Capana00g000919	royalblue
Capana00g000920	grey
Capana00g000922	darkgreen
Capana00g000923	brown
Capana00g000924	turquoise
Capana00g000926	blue
Capana00g000927	darkgreen
Capana00g000929	brown
Capana00g000931	mediumpurple3
Capana00g000934	brown
Capana00g000937	blue
Capana00g000938	salmon
Capana00g000942	brown
Capana00g000943	cyan
Capana00g000944	lightsteelblue1
Capana00g000949	pink
Capana00g000951	salmon
Capana00g000953	cyan
Capana00g000955	salmon
Capana00g000958	brown
Capana00g000959	brown
Capana00g000960	blue
Capana00g000961	blue
Capana00g000965	lightsteelblue1
Capana00g000967	lightsteelblue1
Capana00g000972	lightsteelblue1
Capana00g000973	lightsteelblue1
Capana00g000977	grey
Capana00g000978	lightcyan
Capana00g000979	brown
Capana00g000980	darkturquoise
Capana00g000984	darkgreen
Capana00g000985	turquoise
Capana00g000988	mediumpurple3
Capana00g000989	mediumpurple3
Capana00g000991	turquoise
Capana00g000992	royalblue
Capana00g000993	blue
Capana00g000995	cyan
Capana00g000996	lightcyan
Capana00g000999	lightsteelblue1
Capana00g001000	lightsteelblue1
Capana00g001002	lightsteelblue1
Capana00g001006	turquoise
Capana00g001008	cyan
Capana00g001009	grey
Capana00g001010	mediumpurple3
Capana00g001014	blue
Capana00g001015	blue
Capana00g001016	blue
Capana00g001017	grey
Capana00g001018	mediumpurple3
Capana00g001019	brown
Capana00g001020	turquoise
Capana00g001022	blue
Capana00g001023	salmon
Capana00g001026	cyan
Capana00g001027	blue
Capana00g001028	cyan
Capana00g001029	blue
Capana00g001030	orange
Capana00g001031	blue
Capana00g001032	blue
Capana00g001033	pink
Capana00g001034	lightcyan
Capana00g001035	cyan
Capana00g001037	lightcyan
Capana00g001041	mediumpurple3
Capana00g001042	cyan
Capana00g001050	turquoise
Capana00g001051	turquoise
Capana00g001053	salmon
Capana00g001059	cyan
Capana00g001061	cyan
Capana00g001065	brown
Capana00g001068	lightyellow
Capana00g001071	blue
Capana00g001072	salmon
Capana00g001076	cyan
Capana00g001077	grey
Capana00g001079	salmon
Capana00g001080	mediumpurple3
Capana00g001081	lightsteelblue1
Capana00g001083	turquoise
Capana00g001084	turquoise
Capana00g001086	salmon
Capana00g001087	lightcyan
Capana00g001089	cyan
Capana00g001091	lightsteelblue1
Capana00g001094	cyan
Capana00g001096	darkturquoise
Capana00g001099	cyan
Capana00g001105	lightsteelblue1
Capana00g001109	lightsteelblue1
Capana00g001113	lightsteelblue1
Capana00g001118	brown
Capana00g001127	lightsteelblue1
Capana00g001132	cyan
Capana00g001133	brown
Capana00g001136	lightsteelblue1
Capana00g001139	lightsteelblue1
Capana00g001142	brown
Capana00g001144	pink
Capana00g001145	blue
Capana00g001147	blue
Capana00g001150	brown
Capana00g001151	brown
Capana00g001152	pink
Capana00g001154	cyan
Capana00g001156	lightyellow
Capana00g001158	cyan
Capana00g001164	blue
Capana00g001165	cyan
Capana00g001167	mediumpurple3
Capana00g001171	darkgreen
Capana00g001172	blue
Capana00g001173	cyan
Capana00g001174	turquoise
Capana00g001177	brown
Capana00g001178	brown
Capana00g001179	cyan
Capana00g001180	lightsteelblue1
Capana00g001182	lightsteelblue1
Capana00g001188	lightsteelblue1
Capana00g001195	lightsteelblue1
Capana00g001197	mediumpurple3
Capana00g001198	salmon
Capana00g001201	brown
Capana00g001202	ivory
Capana00g001204	pink
Capana00g001205	royalblue
Capana00g001210	cyan
Capana00g001211	cyan
Capana00g001213	cyan
Capana00g001215	grey
Capana00g001216	orange
Capana00g001217	mediumpurple3
Capana00g001220	lightsteelblue1
Capana00g001221	lightsteelblue1
Capana00g001225	turquoise
Capana00g001226	brown
Capana00g001227	blue
Capana00g001228	blue
Capana00g001230	brown
Capana00g001231	lightsteelblue1
Capana00g001233	lightsteelblue1
Capana00g001234	lightsteelblue1
Capana00g001236	cyan
Capana00g001237	blue
Capana00g001240	salmon
Capana00g001243	lightsteelblue1
Capana00g001244	lightsteelblue1
Capana00g001246	lightsteelblue1
Capana00g001247	lightsteelblue1
Capana00g001249	lightsteelblue1
Capana00g001250	lightsteelblue1
Capana00g001253	brown4
Capana00g001254	darkgreen
Capana00g001256	blue
Capana00g001257	salmon
Capana00g001258	blue
Capana00g001259	saddlebrown
Capana00g001260	cyan
Capana00g001263	brown
Capana00g001264	blue
Capana00g001265	blue
Capana00g001266	blue
Capana00g001269	blue
Capana00g001271	brown
Capana00g001272	cyan
Capana00g001273	cyan
Capana00g001277	cyan
Capana00g001285	lightsteelblue1
Capana00g001292	blue
Capana00g001300	lightsteelblue1
Capana00g001307	brown
Capana00g001308	salmon
Capana00g001309	cyan
Capana00g001313	brown
Capana00g001314	blue
Capana00g001319	cyan
Capana00g001320	turquoise
Capana00g001321	turquoise
Capana00g001323	brown
Capana00g001328	lightcyan
Capana00g001329	royalblue
Capana00g001331	lightcyan
Capana00g001333	lightsteelblue1
Capana00g001334	lightsteelblue1
Capana00g001335	lightsteelblue1
Capana00g001336	turquoise
Capana00g001337	cyan
Capana00g001338	lightyellow
Capana00g001341	cyan
Capana00g001344	turquoise
Capana00g001346	turquoise
Capana00g001351	blue
Capana00g001352	lightsteelblue1
Capana00g001353	pink
Capana00g001355	lightsteelblue1
Capana00g001356	lightsteelblue1
Capana00g001357	lightsteelblue1
Capana00g001358	turquoise
Capana00g001362	cyan
Capana00g001364	mediumpurple3
Capana00g001365	turquoise
Capana00g001367	blue
Capana00g001372	bisque4
Capana00g001373	cyan
Capana00g001378	turquoise
Capana00g001385	cyan
Capana00g001387	blue
Capana00g001388	blue
Capana00g001390	turquoise
Capana00g001392	ivory
Capana00g001393	lightcyan
Capana00g001394	turquoise
Capana00g001398	pink
Capana00g001399	cyan
Capana00g001405	salmon
Capana00g001410	blue
Capana00g001417	mediumpurple3
Capana00g001418	brown
Capana00g001422	blue
Capana00g001423	pink
Capana00g001424	cyan
Capana00g001426	cyan
Capana00g001427	cyan
Capana00g001428	darkgreen
Capana00g001430	bisque4
Capana00g001432	grey
Capana00g001440	blue
Capana00g001441	cyan
Capana00g001448	cyan
Capana00g001449	lightsteelblue1
Capana00g001450	lightsteelblue1
Capana00g001453	brown
Capana00g001461	cyan
Capana00g001467	lightsteelblue1
Capana00g001469	lightsteelblue1
Capana00g001470	lightsteelblue1
Capana00g001475	turquoise
Capana00g001478	cyan
Capana00g001480	blue
Capana00g001483	pink
Capana00g001484	turquoise
Capana00g001486	salmon
Capana00g001488	salmon
Capana00g001491	turquoise
Capana00g001494	cyan
Capana00g001499	pink
Capana00g001500	blue
Capana00g001503	turquoise
Capana00g001505	cyan
Capana00g001507	lightyellow
Capana00g001512	blue
Capana00g001516	lightsteelblue1
Capana00g001517	lightsteelblue1
Capana00g001518	lightsteelblue1
Capana00g001522	cyan
Capana00g001525	blue
Capana00g001526	brown4
Capana00g001528	orange
Capana00g001529	lightyellow
Capana00g001530	turquoise
Capana00g001532	salmon
Capana00g001534	pink
Capana00g001535	ivory
Capana00g001536	turquoise
Capana00g001538	brown
Capana00g001539	salmon
Capana00g001540	saddlebrown
Capana00g001541	lightcyan
Capana00g001544	cyan
Capana00g001547	mediumpurple3
Capana00g001549	brown
Capana00g001558	cyan
Capana00g001564	turquoise
Capana00g001566	cyan
Capana00g001567	mediumpurple3
Capana00g001573	blue
Capana00g001576	brown
Capana00g001577	cyan
Capana00g001579	cyan
Capana00g001585	cyan
Capana00g001586	salmon
Capana00g001587	salmon
Capana00g001588	saddlebrown
Capana00g001590	blue
Capana00g001591	brown
Capana00g001593	brown
Capana00g001594	brown
Capana00g001596	turquoise
Capana00g001599	cyan
Capana00g001601	lightyellow
Capana00g001603	turquoise
Capana00g001604	turquoise
Capana00g001605	blue
Capana00g001607	brown
Capana00g001613	cyan
Capana00g001616	blue
Capana00g001619	blue
Capana00g001624	blue
Capana00g001625	cyan
Capana00g001626	brown
Capana00g001629	cyan
Capana00g001631	brown
Capana00g001635	salmon
Capana00g001636	salmon
Capana00g001637	orange
Capana00g001638	pink
Capana00g001649	ivory
Capana00g001650	ivory
Capana00g001651	blue
Capana00g001653	royalblue
Capana00g001659	salmon
Capana00g001660	brown4
Capana00g001661	lightyellow
Capana00g001662	turquoise
Capana00g001679	brown
Capana00g001691	lightyellow
Capana00g001692	brown
Capana00g001695	cyan
Capana00g001697	salmon
Capana00g001698	cyan
Capana00g001699	salmon
Capana00g001706	turquoise
Capana00g001707	mediumpurple3
Capana00g001711	blue
Capana00g001712	cyan
Capana00g001715	blue
Capana00g001716	turquoise
Capana00g001718	mediumpurple3
Capana00g001724	blue
Capana00g001725	brown
Capana00g001726	cyan
Capana00g001727	turquoise
Capana00g001730	darkgreen
Capana00g001731	lightsteelblue1
Capana00g001732	lightsteelblue1
Capana00g001738	salmon
Capana00g001746	salmon
Capana00g001749	cyan
Capana00g001750	pink
Capana00g001751	blue
Capana00g001752	blue
Capana00g001755	blue
Capana00g001757	blue
Capana00g001758	cyan
Capana00g001759	lightyellow
Capana00g001764	blue
Capana00g001765	cyan
Capana00g001766	pink
Capana00g001767	cyan
Capana00g001768	cyan
Capana00g001769	mediumpurple3
Capana00g001770	cyan
Capana00g001771	cyan
Capana00g001772	turquoise
Capana00g001775	salmon
Capana00g001776	darkgreen
Capana00g001777	orange
Capana00g001782	turquoise
Capana00g001785	turquoise
Capana00g001786	lightyellow
Capana00g001790	turquoise
Capana00g001791	mediumpurple3
Capana00g001795	royalblue
Capana00g001796	lightsteelblue1
Capana00g001797	lightsteelblue1
Capana00g001809	lightsteelblue1
Capana00g001811	lightsteelblue1
Capana00g001823	cyan
Capana00g001827	cyan
Capana00g001830	brown
Capana00g001833	lightyellow
Capana00g001836	saddlebrown
Capana00g001840	blue
Capana00g001841	turquoise
Capana00g001848	salmon
Capana00g001849	blue
Capana00g001850	blue
Capana00g001853	lightyellow
Capana00g001854	brown
Capana00g001855	salmon
Capana00g001858	lightyellow
Capana00g001862	darkgreen
Capana00g001863	royalblue
Capana00g001864	turquoise
Capana00g001865	blue
Capana00g001869	cyan
Capana00g001870	cyan
Capana00g001872	turquoise
Capana00g001876	brown
Capana00g001878	brown
Capana00g001879	cyan
Capana00g001880	bisque4
Capana00g001881	blue
Capana00g001883	turquoise
Capana00g001884	blue
Capana00g001885	blue
Capana00g001886	brown
Capana00g001887	brown
Capana00g001888	turquoise
Capana00g001893	darkgreen
Capana00g001895	lightcyan
Capana00g001896	lightcyan
Capana00g001901	orange
Capana00g001903	cyan
Capana00g001906	brown
Capana00g001907	brown
Capana00g001908	blue
Capana00g001909	cyan
Capana00g001910	darkturquoise
Capana00g001918	brown4
Capana00g001919	cyan
Capana00g001921	turquoise
Capana00g001922	saddlebrown
Capana00g001931	cyan
Capana00g001932	cyan
Capana00g001934	cyan
Capana00g001939	cyan
Capana00g001940	blue
Capana00g001941	blue
Capana00g001942	royalblue
Capana00g001944	lightyellow
Capana00g001947	brown
Capana00g001963	brown
Capana00g001964	brown
Capana00g001974	turquoise
Capana00g001980	brown
Capana00g001981	cyan
Capana00g001985	lightcyan
Capana00g001989	turquoise
Capana00g001990	saddlebrown
Capana00g001991	cyan
Capana00g001992	mediumpurple3
Capana00g001996	brown
Capana00g001997	darkgreen
Capana00g002001	darkturquoise
Capana00g002006	blue
Capana00g002007	blue
Capana00g002008	saddlebrown
Capana00g002009	blue
Capana00g002010	pink
Capana00g002011	blue
Capana00g002016	mediumpurple3
Capana00g002017	cyan
Capana00g002019	cyan
Capana00g002030	blue
Capana00g002033	salmon
Capana00g002038	lightsteelblue1
Capana00g002039	lightsteelblue1
Capana00g002042	turquoise
Capana00g002044	lightsteelblue1
Capana00g002046	lightsteelblue1
Capana00g002047	lightsteelblue1
Capana00g002052	lightsteelblue1
Capana00g002054	lightsteelblue1
Capana00g002056	lightsteelblue1
Capana00g002062	lightsteelblue1
Capana00g002071	brown
Capana00g002072	grey
Capana00g002075	blue
Capana00g002076	mediumpurple3
Capana00g002077	turquoise
Capana00g002078	turquoise
Capana00g002079	blue
Capana00g002081	pink
Capana00g002088	brown
Capana00g002089	cyan
Capana00g002100	blue
Capana00g002103	pink
Capana00g002110	turquoise
Capana00g002111	salmon
Capana00g002112	blue
Capana00g002113	turquoise
Capana00g002114	turquoise
Capana00g002115	mediumpurple3
Capana00g002116	darkturquoise
Capana00g002117	lightyellow
Capana00g002118	blue
Capana00g002120	brown
Capana00g002121	lightcyan
Capana00g002127	lightsteelblue1
Capana00g002131	pink
Capana00g002133	lightyellow
Capana00g002135	darkgreen
Capana00g002136	cyan
Capana00g002149	turquoise
Capana00g002150	brown
Capana00g002151	mediumpurple3
Capana00g002152	lightcyan
Capana00g002157	cyan
Capana00g002158	brown
Capana00g002159	lightcyan
Capana00g002160	brown4
Capana00g002161	cyan
Capana00g002162	lightyellow
Capana00g002164	darkturquoise
Capana00g002165	darkgreen
Capana00g002166	royalblue
Capana00g002173	mediumpurple3
Capana00g002177	salmon
Capana00g002178	blue
Capana00g002179	blue
Capana00g002180	cyan
Capana00g002182	brown
Capana00g002183	cyan
Capana00g002186	brown
Capana00g002187	blue
Capana00g002188	blue
Capana00g002189	pink
Capana00g002190	turquoise
Capana00g002193	blue
Capana00g002198	salmon
Capana00g002200	brown
Capana00g002202	cyan
Capana00g002203	salmon
Capana00g002205	cyan
Capana00g002207	mediumpurple3
Capana00g002208	grey
Capana00g002209	cyan
Capana00g002210	salmon
Capana00g002211	brown4
Capana00g002216	cyan
Capana00g002223	brown4
Capana00g002226	cyan
Capana00g002227	brown
Capana00g002228	mediumpurple3
Capana00g002229	mediumpurple3
Capana00g002239	pink
Capana00g002241	cyan
Capana00g002242	saddlebrown
Capana00g002243	blue
Capana00g002245	cyan
Capana00g002246	cyan
Capana00g002247	cyan
Capana00g002248	blue
Capana00g002249	darkgreen
Capana00g002251	lightcyan
Capana00g002254	brown
Capana00g002257	lightyellow
Capana00g002259	blue
Capana00g002264	salmon
Capana00g002265	brown
Capana00g002266	blue
Capana00g002273	mediumpurple3
Capana00g002274	darkturquoise
Capana00g002275	darkturquoise
Capana00g002279	brown
Capana00g002281	blue
Capana00g002282	lightyellow
Capana00g002284	cyan
Capana00g002289	cyan
Capana00g002293	grey
Capana00g002294	pink
Capana00g002296	salmon
Capana00g002297	salmon
Capana00g002300	turquoise
Capana00g002305	brown
Capana00g002315	blue
Capana00g002318	darkturquoise
Capana00g002319	turquoise
Capana00g002320	lightcyan
Capana00g002328	turquoise
Capana00g002331	mediumpurple3
Capana00g002332	lightcyan
Capana00g002335	cyan
Capana00g002336	salmon
Capana00g002338	brown
Capana00g002339	blue
Capana00g002342	turquoise
Capana00g002343	turquoise
Capana00g002347	blue
Capana00g002348	blue
Capana00g002349	cyan
Capana00g002350	cyan
Capana00g002361	blue
Capana00g002362	lightcyan
Capana00g002363	lightcyan
Capana00g002364	brown
Capana00g002365	royalblue
Capana00g002374	saddlebrown
Capana00g002376	turquoise
Capana00g002379	blue
Capana00g002381	salmon
Capana00g002382	lightcyan
Capana00g002383	salmon
Capana00g002385	cyan
Capana00g002386	salmon
Capana00g002389	salmon
Capana00g002390	blue
Capana00g002391	blue
Capana00g002392	lightcyan
Capana00g002393	lightcyan
Capana00g002394	blue
Capana00g002395	cyan
Capana00g002396	darkmagenta
Capana00g002397	turquoise
Capana00g002406	salmon
Capana00g002411	cyan
Capana00g002413	cyan
Capana00g002414	brown
Capana00g002415	cyan
Capana00g002436	turquoise
Capana00g002437	blue
Capana00g002438	salmon
Capana00g002440	salmon
Capana00g002441	cyan
Capana00g002442	brown
Capana00g002443	lightcyan
Capana00g002444	lightcyan
Capana00g002451	brown
Capana00g002452	turquoise
Capana00g002453	cyan
Capana00g002454	cyan
Capana00g002455	royalblue
Capana00g002456	grey
Capana00g002457	grey
Capana00g002458	blue
Capana00g002459	cyan
Capana00g002479	lightyellow
Capana00g002480	blue
Capana00g002483	blue
Capana00g002485	blue
Capana00g002487	blue
Capana00g002488	salmon
Capana00g002489	lightyellow
Capana00g002490	blue
Capana00g002491	brown
Capana00g002492	pink
Capana00g002493	bisque4
Capana00g002494	salmon
Capana00g002497	cyan
Capana00g002498	blue
Capana00g002499	lightyellow
Capana00g002500	cyan
Capana00g002501	brown
Capana00g002502	blue
Capana00g002503	brown
Capana00g002504	cyan
Capana00g002511	saddlebrown
Capana00g002514	blue
Capana00g002515	orange
Capana00g002517	royalblue
Capana00g002521	cyan
Capana00g002523	saddlebrown
Capana00g002531	blue
Capana00g002532	cyan
Capana00g002533	cyan
Capana00g002534	turquoise
Capana00g002538	brown
Capana00g002539	cyan
Capana00g002540	brown
Capana00g002541	ivory
Capana00g002542	mediumpurple3
Capana00g002544	cyan
Capana00g002546	cyan
Capana00g002547	cyan
Capana00g002549	cyan
Capana00g002550	cyan
Capana00g002551	mediumpurple3
Capana00g002556	turquoise
Capana00g002564	cyan
Capana00g002566	darkgreen
Capana00g002572	brown
Capana00g002577	lightsteelblue1
Capana00g002595	darkgreen
Capana00g002596	royalblue
Capana00g002600	salmon
Capana00g002602	turquoise
Capana00g002604	lightcyan
Capana00g002605	lightcyan
Capana00g002610	lightyellow
Capana00g002614	turquoise
Capana00g002619	saddlebrown
Capana00g002620	blue
Capana00g002624	lightyellow
Capana00g002625	orange
Capana00g002626	brown4
Capana00g002635	turquoise
Capana00g002636	royalblue
Capana00g002637	blue
Capana00g002638	cyan
Capana00g002640	grey
Capana00g002642	turquoise
Capana00g002643	brown
Capana00g002645	cyan
Capana00g002646	blue
Capana00g002647	pink
Capana00g002648	salmon
Capana00g002649	cyan
Capana00g002650	salmon
Capana00g002651	blue
Capana00g002653	grey
Capana00g002665	cyan
Capana00g002671	blue
Capana00g002672	mediumpurple3
Capana00g002675	lightsteelblue1
Capana00g002682	cyan
Capana00g002684	darkturquoise
Capana00g002686	turquoise
Capana00g002699	cyan
Capana00g002700	turquoise
Capana00g002702	turquoise
Capana00g002707	lightyellow
Capana00g002708	grey
Capana00g002709	cyan
Capana00g002711	grey
Capana00g002712	mediumpurple3
Capana00g002713	blue
Capana00g002714	salmon
Capana00g002719	cyan
Capana00g002721	salmon
Capana00g002722	turquoise
Capana00g002724	cyan
Capana00g002725	blue
Capana00g002726	royalblue
Capana00g002729	salmon
Capana00g002731	salmon
Capana00g002732	lightyellow
Capana00g002733	turquoise
Capana00g002734	orange
Capana00g002735	cyan
Capana00g002736	brown
Capana00g002739	pink
Capana00g002740	lightcyan
Capana00g002742	turquoise
Capana00g002746	cyan
Capana00g002750	cyan
Capana00g002752	brown
Capana00g002753	brown
Capana00g002754	turquoise
Capana00g002755	turquoise
Capana00g002757	lightcyan
Capana00g002760	grey
Capana00g002762	blue
Capana00g002765	turquoise
Capana00g002766	royalblue
Capana00g002767	grey
Capana00g002769	turquoise
Capana00g002774	lightyellow
Capana00g002776	mediumpurple3
Capana00g002777	turquoise
Capana00g002778	cyan
Capana00g002780	brown
Capana00g002782	cyan
Capana00g002786	turquoise
Capana00g002787	turquoise
Capana00g002788	ivory
Capana00g002790	lightcyan
Capana00g002791	brown
Capana00g002792	salmon
Capana00g002793	cyan
Capana00g002794	cyan
Capana00g002795	cyan
Capana00g002796	cyan
Capana00g002797	turquoise
Capana00g002798	cyan
Capana00g002799	cyan
Capana00g002800	cyan
Capana00g002801	cyan
Capana00g002802	cyan
Capana00g002803	salmon
Capana00g002807	brown
Capana00g002809	lightcyan
Capana00g002810	blue
Capana00g002811	salmon
Capana00g002812	salmon
Capana00g002813	cyan
Capana00g002814	cyan
Capana00g002816	cyan
Capana00g002817	lightcyan
Capana00g002827	lightcyan
Capana00g002830	cyan
Capana00g002831	cyan
Capana00g002832	mediumpurple3
Capana00g002836	grey
Capana00g002838	mediumpurple3
Capana00g002839	cyan
Capana00g002840	cyan
Capana00g002841	cyan
Capana00g002842	brown
Capana00g002843	darkturquoise
Capana00g002844	blue
Capana00g002846	turquoise
Capana00g002847	turquoise
Capana00g002850	cyan
Capana00g002852	salmon
Capana00g002853	salmon
Capana00g002855	brown
Capana00g002856	cyan
Capana00g002857	royalblue
Capana00g002858	lightyellow
Capana00g002859	mediumpurple3
Capana00g002860	brown
Capana00g002861	cyan
Capana00g002862	cyan
Capana00g002867	darkturquoise
Capana00g002873	lightcyan
Capana00g002875	blue
Capana00g002878	lightcyan
Capana00g002879	blue
Capana00g002880	cyan
Capana00g002881	bisque4
Capana00g002882	lightcyan
Capana00g002883	lightcyan
Capana00g002884	lightcyan
Capana00g002885	turquoise
Capana00g002886	royalblue
Capana00g002887	blue
Capana00g002893	blue
Capana00g002894	lightcyan
Capana00g002895	lightcyan
Capana00g002896	lightcyan
Capana00g002898	lightcyan
Capana00g002899	lightcyan
Capana00g002900	mediumpurple3
Capana00g002901	lightyellow
Capana00g002903	cyan
Capana00g002909	cyan
Capana00g002912	turquoise
Capana00g002913	turquoise
Capana00g002914	blue
Capana00g002919	turquoise
Capana00g002920	turquoise
Capana00g002921	turquoise
Capana00g002924	lightyellow
Capana00g002925	cyan
Capana00g002928	cyan
Capana00g002931	blue
Capana00g002935	turquoise
Capana00g002941	turquoise
Capana00g002943	blue
Capana00g002944	cyan
Capana00g002946	turquoise
Capana00g002948	lightyellow
Capana00g002950	turquoise
Capana00g002952	blue
Capana00g002954	brown4
Capana00g002956	cyan
Capana00g002957	orange
Capana00g002958	darkturquoise
Capana00g002959	brown
Capana00g002963	blue
Capana00g002965	grey
Capana00g002968	brown
Capana00g002970	turquoise
Capana00g002980	brown
Capana00g002981	lightcyan
Capana00g002983	orange
Capana00g002984	salmon
Capana00g002988	lightcyan
Capana00g002989	brown4
Capana00g002990	lightyellow
Capana00g003000	turquoise
Capana00g003001	salmon
Capana00g003003	lightyellow
Capana00g003005	royalblue
Capana00g003007	blue
Capana00g003010	grey
Capana00g003011	salmon
Capana00g003012	royalblue
Capana00g003014	royalblue
Capana00g003016	orange
Capana00g003017	cyan
Capana00g003018	cyan
Capana00g003019	salmon
Capana00g003021	turquoise
Capana00g003026	blue
Capana00g003027	blue
Capana00g003035	cyan
Capana00g003036	blue
Capana00g003039	turquoise
Capana00g003041	lightyellow
Capana00g003042	saddlebrown
Capana00g003043	blue
Capana00g003045	blue
Capana00g003047	turquoise
Capana00g003049	mediumpurple3
Capana00g003050	mediumpurple3
Capana00g003051	grey
Capana00g003058	lightyellow
Capana00g003062	cyan
Capana00g003072	cyan
Capana00g003073	blue
Capana00g003074	cyan
Capana00g003075	blue
Capana00g003076	cyan
Capana00g003077	turquoise
Capana00g003078	lightyellow
Capana00g003079	brown
Capana00g003083	brown4
Capana00g003084	turquoise
Capana00g003085	salmon
Capana00g003087	turquoise
Capana00g003089	grey
Capana00g003090	grey
Capana00g003093	turquoise
Capana00g003094	turquoise
Capana00g003097	turquoise
Capana00g003098	turquoise
Capana00g003102	blue
Capana00g003105	pink
Capana00g003107	salmon
Capana00g003108	mediumpurple3
Capana00g003109	cyan
Capana00g003110	blue
Capana00g003111	brown
Capana00g003113	cyan
Capana00g003114	lightcyan
Capana00g003116	darkgreen
Capana00g003117	pink
Capana00g003119	cyan
Capana00g003121	royalblue
Capana00g003122	brown
Capana00g003123	cyan
Capana00g003124	royalblue
Capana00g003128	brown
Capana00g003129	turquoise
Capana00g003130	brown
Capana00g003131	salmon
Capana00g003132	lightyellow
Capana00g003133	turquoise
Capana00g003134	salmon
Capana00g003140	blue
Capana00g003142	turquoise
Capana00g003143	turquoise
Capana00g003144	blue
Capana00g003152	cyan
Capana00g003153	cyan
Capana00g003162	blue
Capana00g003163	blue
Capana00g003165	salmon
Capana00g003166	blue
Capana00g003168	blue
Capana00g003169	turquoise
Capana00g003170	blue
Capana00g003173	lightyellow
Capana00g003175	turquoise
Capana00g003177	lightyellow
Capana00g003178	turquoise
Capana00g003179	blue
Capana00g003180	salmon
Capana00g003187	salmon
Capana00g003189	blue
Capana00g003193	salmon
Capana00g003194	blue
Capana00g003196	blue
Capana00g003200	ivory
Capana00g003201	salmon
Capana00g003204	royalblue
Capana00g003205	blue
Capana00g003208	turquoise
Capana00g003212	blue
Capana00g003213	blue
Capana00g003216	brown
Capana00g003217	cyan
Capana00g003219	brown
Capana00g003220	turquoise
Capana00g003222	turquoise
Capana00g003228	cyan
Capana00g003229	blue
Capana00g003230	lightyellow
Capana00g003231	brown4
Capana00g003232	blue
Capana00g003234	cyan
Capana00g003235	lightyellow
Capana00g003237	brown
Capana00g003240	cyan
Capana00g003241	blue
Capana00g003255	cyan
Capana00g003256	lightcyan
Capana00g003257	darkgreen
Capana00g003258	darkturquoise
Capana00g003260	blue
Capana00g003263	brown
Capana00g003265	orange
Capana00g003266	turquoise
Capana00g003267	blue
Capana00g003268	lightyellow
Capana00g003269	blue
Capana00g003270	lightcyan
Capana00g003271	brown
Capana00g003273	turquoise
Capana00g003274	cyan
Capana00g003275	darkgreen
Capana00g003277	lightyellow
Capana00g003278	cyan
Capana00g003279	salmon
Capana00g003280	salmon
Capana00g003281	blue
Capana00g003282	darkgreen
Capana00g003283	lightcyan
Capana00g003284	salmon
Capana00g003285	salmon
Capana00g003289	blue
Capana00g003290	blue
Capana00g003291	cyan
Capana00g003292	blue
Capana00g003295	brown
Capana00g003297	salmon
Capana00g003298	cyan
Capana00g003300	royalblue
Capana00g003301	mediumpurple3
Capana00g003302	lightcyan
Capana00g003306	cyan
Capana00g003307	cyan
Capana00g003320	salmon
Capana00g003321	salmon
Capana00g003322	salmon
Capana00g003324	blue
Capana00g003330	blue
Capana00g003337	turquoise
Capana00g003338	salmon
Capana00g003341	blue
Capana00g003352	brown
Capana00g003366	brown
Capana00g003367	brown
Capana00g003368	brown
Capana00g003369	lightcyan
Capana00g003373	blue
Capana00g003374	brown
Capana00g003376	blue
Capana00g003377	blue
Capana00g003378	ivory
Capana00g003379	orange
Capana00g003380	pink
Capana00g003381	turquoise
Capana00g003382	turquoise
Capana00g003384	turquoise
Capana00g003385	turquoise
Capana00g003388	turquoise
Capana00g003389	cyan
Capana00g003390	blue
Capana00g003391	cyan
Capana00g003392	darkturquoise
Capana00g003393	lightyellow
Capana00g003394	lightcyan
Capana00g003395	lightyellow
Capana00g003397	royalblue
Capana00g003398	salmon
Capana00g003399	brown4
Capana00g003400	cyan
Capana00g003405	salmon
Capana00g003406	pink
Capana00g003407	darkgreen
Capana00g003408	blue
Capana00g003410	brown
Capana00g003411	cyan
Capana00g003412	brown
Capana00g003414	brown
Capana00g003415	brown
Capana00g003416	brown
Capana00g003418	blue
Capana00g003420	brown
Capana00g003421	salmon
Capana00g003422	cyan
Capana00g003423	cyan
Capana00g003424	cyan
Capana00g003426	blue
Capana00g003427	brown
Capana00g003428	salmon
Capana00g003429	lightcyan
Capana00g003430	cyan
Capana00g003431	brown
Capana00g003434	brown
Capana00g003435	turquoise
Capana00g003436	brown
Capana00g003437	turquoise
Capana00g003438	lightyellow
Capana00g003451	cyan
Capana00g003452	blue
Capana00g003453	lightyellow
Capana00g003454	turquoise
Capana00g003463	lightsteelblue1
Capana00g003464	lightsteelblue1
Capana00g003466	blue
Capana00g003469	brown
Capana00g003470	lightyellow
Capana00g003472	blue
Capana00g003478	brown
Capana00g003483	turquoise
Capana00g003486	brown
Capana00g003487	brown
Capana00g003493	royalblue
Capana00g003499	turquoise
Capana00g003500	blue
Capana00g003501	cyan
Capana00g003506	blue
Capana00g003507	cyan
Capana00g003508	blue
Capana00g003509	blue
Capana00g003510	brown
Capana00g003511	turquoise
Capana00g003512	lightcyan
Capana00g003514	turquoise
Capana00g003515	turquoise
Capana00g003516	blue
Capana00g003518	turquoise
Capana00g003520	lightcyan
Capana00g003522	lightcyan
Capana00g003524	lightyellow
Capana00g003526	blue
Capana00g003527	blue
Capana00g003529	turquoise
Capana00g003536	blue
Capana00g003537	blue
Capana00g003542	blue
Capana00g003545	lightcyan
Capana00g003547	turquoise
Capana00g003548	bisque4
Capana00g003551	blue
Capana00g003552	blue
Capana00g003557	turquoise
Capana00g003558	turquoise
Capana00g003559	blue
Capana00g003561	cyan
Capana00g003563	cyan
Capana00g003565	cyan
Capana00g003566	cyan
Capana00g003567	darkgreen
Capana00g003569	brown
Capana00g003570	turquoise
Capana00g003571	lightyellow
Capana00g003572	cyan
Capana00g003581	grey
Capana00g003584	blue
Capana00g003591	darkmagenta
Capana00g003594	lightyellow
Capana00g003595	blue
Capana00g003596	blue
Capana00g003597	lightcyan
Capana00g003598	blue
Capana00g003600	brown
Capana00g003602	turquoise
Capana00g003603	turquoise
Capana00g003610	blue
Capana00g003613	blue
Capana00g003615	cyan
Capana00g003616	ivory
Capana00g003618	cyan
Capana00g003628	brown4
Capana00g003635	cyan
Capana00g003636	blue
Capana00g003638	blue
Capana00g003639	grey
Capana00g003643	turquoise
Capana00g003649	blue
Capana00g003650	lightcyan
Capana00g003656	lightyellow
Capana00g003657	brown
Capana00g003658	brown
Capana00g003659	cyan
Capana00g003660	ivory
Capana00g003661	blue
Capana00g003662	salmon
Capana00g003663	turquoise
Capana00g003664	orange
Capana00g003665	salmon
Capana00g003666	brown
Capana00g003668	pink
Capana00g003669	salmon
Capana00g003670	salmon
Capana00g003671	cyan
Capana00g003673	cyan
Capana00g003674	turquoise
Capana00g003675	cyan
Capana00g003676	blue
Capana00g003677	brown
Capana00g003678	brown
Capana00g003679	pink
Capana00g003680	blue
Capana00g003682	darkgreen
Capana00g003683	blue
Capana00g003684	blue
Capana00g003685	royalblue
Capana00g003686	salmon
Capana00g003687	mediumpurple3
Capana00g003688	blue
Capana00g003689	lightyellow
Capana00g003691	lightcyan
Capana00g003692	cyan
Capana00g003693	turquoise
Capana00g003717	blue
Capana00g003718	grey
Capana00g003719	blue
Capana00g003720	pink
Capana00g003721	blue
Capana00g003722	blue
Capana00g003723	blue
Capana00g003724	grey
Capana00g003725	brown
Capana00g003726	salmon
Capana00g003729	brown
Capana00g003739	brown4
Capana00g003742	blue
Capana00g003743	blue
Capana00g003745	blue
Capana00g003749	blue
Capana00g003750	saddlebrown
Capana00g003752	blue
Capana00g003760	blue
Capana00g003761	blue
Capana00g003762	blue
Capana00g003764	blue
Capana00g003765	blue
Capana00g003767	blue
Capana00g003768	brown
Capana00g003769	royalblue
Capana00g003770	salmon
Capana00g003771	cyan
Capana00g003772	cyan
Capana00g003773	turquoise
Capana00g003774	lightcyan
Capana00g003775	blue
Capana00g003776	blue
Capana00g003777	turquoise
Capana00g003778	salmon
Capana00g003779	blue
Capana00g003780	darkturquoise
Capana00g003781	darkmagenta
Capana00g003782	mediumpurple3
Capana00g003783	lightyellow
Capana00g003785	blue
Capana00g003786	blue
Capana00g003787	brown
Capana00g003789	blue
Capana00g003790	lightcyan
Capana00g003791	salmon
Capana00g003796	blue
Capana00g003801	turquoise
Capana00g003802	blue
Capana00g003808	ivory
Capana00g003809	lightcyan
Capana00g003810	lightyellow
Capana00g003811	grey
Capana00g003816	blue
Capana00g003817	pink
Capana00g003818	cyan
Capana00g003823	turquoise
Capana00g003826	salmon
Capana00g003827	brown
Capana00g003828	salmon
Capana00g003829	cyan
Capana00g003837	lightcyan
Capana00g003838	darkmagenta
Capana00g003839	salmon
Capana00g003840	turquoise
Capana00g003841	turquoise
Capana00g003846	lightcyan
Capana00g003850	lightyellow
Capana00g003857	cyan
Capana00g003858	brown4
Capana00g003859	lightcyan
Capana00g003861	salmon
Capana00g003863	ivory
Capana00g003865	lightcyan
Capana00g003868	brown
Capana00g003870	mediumpurple3
Capana00g003873	cyan
Capana00g003874	salmon
Capana00g003875	blue
Capana00g003879	pink
Capana00g003885	brown
Capana00g003887	salmon
Capana00g003888	ivory
Capana00g003889	blue
Capana00g003893	lightyellow
Capana00g003897	salmon
Capana00g003898	turquoise
Capana00g003899	grey
Capana00g003906	cyan
Capana00g003907	cyan
Capana00g003908	darkturquoise
Capana00g003913	cyan
Capana00g003921	blue
Capana00g003922	turquoise
Capana00g003923	cyan
Capana00g003924	mediumpurple3
Capana00g003925	blue
Capana00g003926	cyan
Capana00g003927	brown
Capana00g003929	blue
Capana00g003931	turquoise
Capana00g003932	turquoise
Capana00g003935	bisque4
Capana00g003936	turquoise
Capana00g003938	turquoise
Capana00g003939	cyan
Capana00g003940	blue
Capana00g003942	blue
Capana00g003943	cyan
Capana00g003944	brown
Capana00g003947	blue
Capana00g003948	blue
Capana00g003949	salmon
Capana00g003950	turquoise
Capana00g003951	lightcyan
Capana00g003955	cyan
Capana00g003956	salmon
Capana00g003957	brown
Capana00g003958	blue
Capana00g003959	brown
Capana00g003961	lightcyan
Capana00g003966	brown
Capana00g003967	darkgreen
Capana00g003970	cyan
Capana00g003974	salmon
Capana00g003977	brown
Capana00g003978	cyan
Capana00g003979	lightcyan
Capana00g003980	turquoise
Capana00g003982	cyan
Capana00g003984	cyan
Capana00g003992	blue
Capana00g003993	blue
Capana00g003998	lightcyan
Capana00g004004	blue
Capana00g004009	mediumpurple3
Capana00g004010	brown
Capana00g004012	turquoise
Capana00g004015	blue
Capana00g004018	darkturquoise
Capana00g004021	brown
Capana00g004025	blue
Capana00g004026	turquoise
Capana00g004028	blue
Capana00g004030	blue
Capana00g004034	pink
Capana00g004035	blue
Capana00g004036	blue
Capana00g004053	brown
Capana00g004055	blue
Capana00g004056	brown
Capana00g004057	pink
Capana00g004058	turquoise
Capana00g004062	blue
Capana00g004063	turquoise
Capana00g004066	lightcyan
Capana00g004067	turquoise
Capana00g004068	grey
Capana00g004069	salmon
Capana00g004071	turquoise
Capana00g004073	turquoise
Capana00g004075	cyan
Capana00g004078	turquoise
Capana00g004080	turquoise
Capana00g004081	turquoise
Capana00g004083	turquoise
Capana00g004084	turquoise
Capana00g004086	brown
Capana00g004088	orange
Capana00g004089	darkmagenta
Capana00g004093	salmon
Capana00g004094	cyan
Capana00g004095	salmon
Capana00g004100	darkturquoise
Capana00g004102	ivory
Capana00g004104	salmon
Capana00g004105	blue
Capana00g004110	blue
Capana00g004111	turquoise
Capana00g004112	turquoise
Capana00g004113	blue
Capana00g004119	blue
Capana00g004121	turquoise
Capana00g004126	mediumpurple3
Capana00g004127	brown
Capana00g004128	mediumpurple3
Capana00g004129	cyan
Capana00g004132	turquoise
Capana00g004133	cyan
Capana00g004135	brown
Capana00g004136	salmon
Capana00g004137	lightcyan
Capana00g004138	pink
Capana00g004140	darkturquoise
Capana00g004141	turquoise
Capana00g004143	blue
Capana00g004144	lightyellow
Capana00g004145	cyan
Capana00g004146	pink
Capana00g004147	cyan
Capana00g004150	cyan
Capana00g004151	salmon
Capana00g004152	darkgreen
Capana00g004153	blue
Capana00g004154	blue
Capana00g004155	blue
Capana00g004156	turquoise
Capana00g004157	lightcyan
Capana00g004158	blue
Capana00g004159	cyan
Capana00g004160	cyan
Capana00g004161	cyan
Capana00g004162	brown
Capana00g004163	lightcyan
Capana00g004164	cyan
Capana00g004165	blue
Capana00g004167	salmon
Capana00g004168	blue
Capana00g004174	turquoise
Capana00g004175	blue
Capana00g004176	salmon
Capana00g004177	blue
Capana00g004178	blue
Capana00g004179	orange
Capana00g004181	blue
Capana00g004183	salmon
Capana00g004184	blue
Capana00g004185	blue
Capana00g004186	blue
Capana00g004187	pink
Capana00g004188	cyan
Capana00g004189	cyan
Capana00g004190	blue
Capana00g004191	blue
Capana00g004192	brown
Capana00g004193	cyan
Capana00g004194	lightcyan
Capana00g004196	cyan
Capana00g004197	pink
Capana00g004198	pink
Capana00g004199	brown
Capana00g004200	darkturquoise
Capana00g004201	cyan
Capana00g004202	ivory
Capana00g004203	blue
Capana00g004205	lightyellow
Capana00g004207	blue
Capana00g004209	cyan
Capana00g004210	blue
Capana00g004212	blue
Capana00g004213	brown
Capana00g004214	darkmagenta
Capana00g004216	salmon
Capana00g004217	brown
Capana00g004218	brown
Capana00g004236	blue
Capana00g004238	turquoise
Capana00g004241	brown
Capana00g004245	salmon
Capana00g004251	lightcyan
Capana00g004257	cyan
Capana00g004258	grey
Capana00g004262	cyan
Capana00g004263	brown
Capana00g004265	blue
Capana00g004266	blue
Capana00g004272	blue
Capana00g004273	cyan
Capana00g004275	lightcyan
Capana00g004277	darkgreen
Capana00g004282	brown
Capana00g004283	cyan
Capana00g004284	mediumpurple3
Capana00g004285	cyan
Capana00g004286	cyan
Capana00g004287	blue
Capana00g004288	turquoise
Capana00g004290	pink
Capana00g004291	salmon
Capana00g004292	blue
Capana00g004293	turquoise
Capana00g004294	brown
Capana00g004295	lightyellow
Capana00g004297	ivory
Capana00g004298	cyan
Capana00g004299	blue
Capana00g004300	darkgreen
Capana00g004301	blue
Capana00g004302	blue
Capana00g004303	orange
Capana00g004305	cyan
Capana00g004306	blue
Capana00g004310	cyan
Capana00g004311	bisque4
Capana00g004312	lightcyan
Capana00g004313	darkmagenta
Capana00g004314	turquoise
Capana00g004315	darkgreen
Capana00g004317	cyan
Capana00g004318	lightyellow
Capana00g004323	blue
Capana00g004324	lightyellow
Capana00g004328	lightsteelblue1
Capana00g004333	blue
Capana00g004344	ivory
Capana00g004345	salmon
Capana00g004350	lightyellow
Capana00g004359	brown
Capana00g004362	salmon
Capana00g004368	brown
Capana00g004369	darkturquoise
Capana00g004374	brown
Capana00g004377	cyan
Capana00g004379	blue
Capana00g004394	turquoise
Capana00g004408	blue
Capana00g004412	pink
Capana00g004414	cyan
Capana00g004415	salmon
Capana00g004416	turquoise
Capana00g004417	mediumpurple3
Capana00g004419	turquoise
Capana00g004424	blue
Capana00g004426	mediumpurple3
Capana00g004427	mediumpurple3
Capana00g004428	mediumpurple3
Capana00g004429	blue
Capana00g004430	turquoise
Capana00g004432	mediumpurple3
Capana00g004435	pink
Capana00g004438	lightcyan
Capana00g004439	lightyellow
Capana00g004440	cyan
Capana00g004441	cyan
Capana00g004442	blue
Capana00g004444	cyan
Capana00g004445	brown
Capana00g004446	salmon
Capana00g004448	brown
Capana00g004450	orange
Capana00g004451	brown
Capana00g004456	pink
Capana00g004460	salmon
Capana00g004461	darkmagenta
Capana00g004463	brown
Capana00g004464	salmon
Capana00g004466	blue
Capana00g004467	turquoise
Capana00g004468	brown
Capana00g004469	lightcyan
Capana00g004470	salmon
Capana00g004471	blue
Capana00g004475	brown
Capana00g004478	blue
Capana00g004483	brown
Capana00g004486	lightyellow
Capana00g004488	mediumpurple3
Capana00g004489	orange
Capana00g004491	blue
Capana00g004496	salmon
Capana00g004497	salmon
Capana00g004501	salmon
Capana00g004504	salmon
Capana00g004508	lightcyan
Capana00g004511	lightyellow
Capana00g004512	blue
Capana00g004514	cyan
Capana00g004515	blue
Capana00g004516	grey
Capana00g004517	cyan
Capana00g004518	lightyellow
Capana00g004522	cyan
Capana00g004525	salmon
Capana00g004528	lightcyan
Capana00g004529	lightyellow
Capana00g004531	blue
Capana00g004533	saddlebrown
Capana00g004534	cyan
Capana00g004541	blue
Capana00g004544	blue
Capana00g004545	brown
Capana00g004546	salmon
Capana00g004556	royalblue
Capana00g004557	salmon
Capana00g004559	brown
Capana00g004560	cyan
Capana00g004561	pink
Capana00g004567	blue
Capana00g004570	brown
Capana00g004571	brown
Capana00g004572	blue
Capana00g004573	blue
Capana00g004580	lightyellow
Capana00g004581	cyan
Capana00g004582	salmon
Capana00g004583	darkturquoise
Capana00g004584	turquoise
Capana00g004585	lightyellow
Capana00g004588	brown
Capana00g004589	turquoise
Capana00g004590	blue
Capana00g004591	cyan
Capana00g004592	blue
Capana00g004593	blue
Capana00g004594	brown
Capana00g004595	cyan
Capana00g004601	brown
Capana00g004604	lightcyan
Capana00g004605	mediumpurple3
Capana00g004606	brown
Capana00g004616	blue
Capana00g004617	blue
Capana00g004618	blue
Capana00g004619	brown
Capana00g004623	cyan
Capana00g004627	brown
Capana00g004629	turquoise
Capana00g004633	cyan
Capana00g004634	cyan
Capana00g004640	blue
Capana00g004642	blue
Capana00g004646	grey
Capana00g004647	turquoise
Capana00g004648	turquoise
Capana00g004649	turquoise
Capana00g004654	blue
Capana00g004655	blue
Capana00g004656	royalblue
Capana00g004657	blue
[truncated: 23,816 more rows]

## Sheet: TableS5
Table S5. The WGCNA modules-traits corelation.
Module	Stage.Cor.pvalue	Line.Cor.pvalue	A.Stage1.Cor.pvalue	A.Stage2.Cor.pvalue	A.Stage3.Cor.pvalue	B.Stage1.Cor.pvalue	B.Stage2.Cor.pvalue	B.Stage3.Cor.pvalue	C.Stage1.Cor.pvalue	C.Stage2.Cor.pvalue	C.Stage3.Cor.pvalue
MM.royalblue	0.863782834909954(6.527399e-09)	-0.172773024862158(3.888076e-01)	-0.322974863531163(1.003429e-01)	-0.0601667969370476(7.656174e-01)	0.720162711994535(2.281606e-05)	-0.290210021859741(1.419854e-01)	-0.0918383242337464(6.486848e-01)	0.270191911761886(1.728715e-01)	-0.330992946166532(9.171450e-02)	-0.203812850869214(3.078783e-01)	0.309641179841023(1.160153e-01)
MM.saddlebrown	0.522964361349887(5.127947e-03)	0.0168812483736531(9.333963e-01)	-0.323596186326269(9.965338e-02)	-0.196902046423129(3.249183e-01)	-0.0322224869461297(8.732345e-01)	-0.241583304140483(2.247531e-01)	-0.123785800851567(5.384574e-01)	-0.143492844885943(4.752039e-01)	-0.0919452023229864(6.483019e-01)	0.276235966245451(1.630890e-01)	0.877291905651056(1.909192e-09)
MM.turquoise	-0.184718878918985(3.563295e-01)	-0.0368494764915459(8.552086e-01)	-0.174409689310047(3.842607e-01)	-0.221584403214652(2.666617e-01)	-0.283580216430136(1.517375e-01)	-0.169514919845502(3.979499e-01)	-0.246891101778549(2.144182e-01)	-0.358906035604293(6.599102e-02)	0.53502849152264(4.033691e-03)	0.566181465366288(2.080476e-03)	0.35367640929425(7.032665e-02)
MM.darkturquoise	-0.0473039163151001(8.147533e-01)	0.859541973999572(9.348534e-09)	-0.528645214472558(4.584875e-03)	-0.452547136800581(1.777917e-02)	-0.423402889348755(2.776053e-02)	0.351107471151558(7.253516e-02)	0.340517791517914(8.220562e-02)	0.136935052016592(4.958172e-01)	0.194122120851144(3.319320e-01)	0.201759769904488(3.128816e-01)	0.180153035180197(3.685483e-01)
MM.orange	0.351699174175257(7.202182e-02)	0.663315113083137(1.624708e-04)	-0.396866739351682(4.039923e-02)	-0.281986016400972(1.541522e-01)	-0.160305956723611(4.244385e-01)	-0.0218389540752785(9.138993e-01)	0.769251606560954(2.745712e-06)	0.136771850970492(4.963359e-01)	-0.269533762501179(1.739610e-01)	-0.0245279362810446(9.033441e-01)	0.249035907802321(2.103347e-01)
MM.blue	0.66872539210688(1.372222e-04)	0.536535326395438(3.912146e-03)	-0.279953681369182(1.572700e-01)	-0.258327805946223(1.932554e-01)	-0.118577640147156(5.558098e-01)	-0.182836662153431(3.613372e-01)	0.114478808527247(5.696436e-01)	0.805458394222298(4.020189e-07)	-0.241320738733331(2.252729e-01)	-0.185328371229939(3.547167e-01)	0.346407696829718(7.671294e-02)
MM.lightsteelblue1	0.10953915559648(5.865169e-01)	0.456543225807529(1.667679e-02)	-0.0714130288175559(7.233638e-01)	-0.362565108960227(6.308246e-02)	-0.209546241748496(2.941712e-01)	0.274703247501392(1.655318e-01)	-0.143832517492967(4.741484e-01)	0.411738984890344(3.285042e-02)	0.0335730279172045(8.679663e-01)	-0.25191994111583(2.049276e-01)	0.319261577826137(1.045386e-01)
MM.lightyellow	-0.683384695022346(8.532343e-05)	0.441259541322179(2.122042e-02)	-0.0775095192433455(7.007764e-01)	-0.213234241368593(2.855605e-01)	-0.288346456478204(1.446797e-01)	0.579930135151021(1.521055e-03)	0.394871175389872(4.150932e-02)	-0.407465610289208(3.489283e-02)	0.307459733132577(1.187421e-01)	-0.0259121127612869(8.979168e-01)	-0.269793103532834(1.735311e-01)
MM.bisque4	-0.528206960311164(4.624955e-03)	0.131247333031244(5.140511e-01)	-0.140876503706982(4.833746e-01)	-0.203989963053359(3.074491e-01)	-0.179251272437375(3.709901e-01)	0.137680721762283(4.934510e-01)	-0.111339154767238(5.803432e-01)	-0.20946873244072(2.943539e-01)	0.864621252646544(6.071319e-09)	-0.0351998853274145(8.616275e-01)	-0.122176462675739(5.437920e-01)
MM.brown	-0.873561823626194(2.718286e-09)	-0.0597009839814163(7.673826e-01)	0.376100360938114(5.317880e-02)	-0.165921549037491(4.081726e-01)	-0.357027318621559(6.752411e-02)	0.225896972553327(2.572252e-01)	-0.132371794730693(5.104205e-01)	-0.395481390820073(4.116733e-02)	0.645538790944749(2.766126e-04)	0.0728012880054394(7.181996e-01)	-0.269535359231814(1.739584e-01)
MM.darkmagenta	-0.330003540261667(9.274786e-02)	0.304189955373066(1.229172e-01)	-0.250885958236515(2.068552e-01)	0.0694564589866559(7.306621e-01)	-0.252919437702591(2.030761e-01)	0.469280339563581(1.353210e-02)	0.179561621718741(3.701487e-01)	-0.292882211447383(1.381854e-01)	-0.147876854383857(4.616741e-01)	0.467321213024399(1.398102e-02)	-0.241055171523031(2.257994e-01)
MM.salmon	-0.242317567710432(2.233038e-01)	0.472947852463886(1.272380e-02)	-0.0631862683500951(7.542028e-01)	-0.0573635844743689(7.762574e-01)	0.0419095641040382(8.355766e-01)	0.668049404296843(1.401746e-04)	0.47427559739263(1.244124e-02)	0.00778927428716044(9.692416e-01)	-0.324668005283623(9.847221e-02)	-0.347742765983041(7.550789e-02)	-0.399063215989544(3.920480e-02)
MM.ivory	-0.0616593117526321(7.599690e-01)	0.513545647558042(6.148325e-03)	-0.379729675395703(5.074245e-02)	-0.119925586990229(5.512943e-01)	-0.192580274314591(3.358613e-01)	0.278267230236878(1.598910e-01)	0.591794890315185(1.147863e-03)	-0.228066926888002(2.525603e-01)	-0.255952406599984(1.975276e-01)	0.403155991265592(3.705432e-02)	-0.0969632416291469(6.304232e-01)
MM.pink	-0.229922787541601(2.486148e-01)	0.35003795429216(7.347017e-02)	-0.231016188648056(2.463094e-01)	-0.0523667625691519(7.953206e-01)	-0.0168547547265834(9.335006e-01)	0.656826528289645(1.980842e-04)	0.143413119130511(4.754518e-01)	-0.191052071246708(3.397834e-01)	-0.175377458971652(3.815865e-01)	0.00544480685864151(9.784969e-01)	-0.139017218116646(4.892242e-01)
MM.brown4	-0.332486676020891(9.017088e-02)	-0.00855127291189376(9.662342e-01)	0.00869354766395646(9.656727e-01)	0.0429079578444863(8.317140e-01)	-0.124442570364159(5.362875e-01)	0.217441616450951(2.759345e-01)	-0.063351415881645(7.535799e-01)	-0.249148124154204(2.101226e-01)	0.217484410823503(2.758377e-01)	-0.0029699682778469(9.882698e-01)	-0.0466154541050417(8.174044e-01)
MM.lightcyan	-0.0149270238130682(9.410925e-01)	-0.401371698020205(3.797996e-02)	0.224352584097319(2.605792e-01)	0.301473904583919(1.264662e-01)	0.189151088615654(3.447006e-01)	-0.102518898483199(6.108636e-01)	-0.138521588940438(4.907895e-01)	-0.0867761958162549(6.669195e-01)	-0.109337897007518(5.872090e-01)	-0.149162347381649(4.577455e-01)	-0.128660649667833(5.224504e-01)
MM.mediumpurple3	-0.28727671987409(1.462428e-01)	-0.371448283974246(5.643471e-02)	0.641703504109758(3.089137e-04)	-0.155863311609431(4.375547e-01)	-0.158182481897518(4.306806e-01)	-0.145841285251778(4.679309e-01)	-0.230878406658208(2.465991e-01)	-0.260673547828705(1.890995e-01)	0.0294391755613419(8.841082e-01)	0.0825057414094776(6.824479e-01)	0.197790612165063(3.226957e-01)
MM.cyan	-0.724962512237541(1.891985e-05)	-0.242837873164199(2.222807e-01)	0.74195456227511(9.442579e-06)	0.00658987584305782(9.739760e-01)	-0.117244008893849(5.602939e-01)	0.290596456913054(1.414313e-01)	0.00921392778388699(9.636192e-01)	-0.299421256956162(1.291976e-01)	0.0270956744899054(8.932797e-01)	-0.251589333815792(2.055426e-01)	-0.407195897639212(3.502507e-02)
MM.darkgreen	-0.0964156110662918(6.323647e-01)	-0.699287698438444(4.939477e-05)	0.510282510548208(6.539626e-03)	0.48143573176568(1.100577e-02)	0.441030363199724(2.129556e-02)	-0.0654161750960049(7.458051e-01)	-0.110421473148527(5.834871e-01)	-0.208216480446788(2.973156e-01)	-0.340992141902792(8.175248e-02)	-0.328267540201548(9.458215e-02)	-0.379434794717952(5.093707e-02)
MM.grey	0.0370037798022101(8.546086e-01)	0.197551307243986(3.232934e-01)	-0.479955262502774(1.129066e-02)	-0.134689788600084(5.029762e-01)	0.267755817825819(1.769284e-01)	0.300611008126205(1.276092e-01)	0.362280884435229(6.330476e-02)	-0.496527773966124(8.427905e-03)	-0.0060195344893559(9.762277e-01)	0.0469978418624271(8.159317e-01)	0.139546807308657(4.875544e-01)

## Sheet: TableS6
Table S6. Fisher's test applied to trend genes and WGCNA modules.
Module	InputGene(1593)	All(25285)	pvalue	p.adjust	Genes
darkmagenta	28	241	0.00133232	0.012657	Capana10g000625;Capana10g001982;Capana11g000052;Capana00g004461;Capana06g001069;MSTRG.26850;Capana11g000431;Capana07g002310;Capana10g002185;Capana03g001814;Capana11g001901;Capana03g002611;Capana08g002358;Capana11g000099;MSTRG.40519;MSTRG.11406;Capana02g003592;Capana06g001170;Capana08g001863;Capana11g000195;Capana08g002691;Capana12g002830;Capana01g001725;Capana03g000450;Capana04g001323;Capana01g00…
saddlebrown	32	282	0.000942323	0.012657	Capana00g003042;Capana12g002149;Capana02g001754;MSTRG.46332;Capana01g004441;Capana08g000684;Capana04g001457;Capana03g004449;Capana00g003750;Capana01g000966;Capana01g000714;Capana08g000080;Capana05g001104;Capana05g002526;Capana01g001620;Capana09g000469;Capana09g000437;MSTRG.24531;Capana11g001166;MSTRG.9660;Capana00g004533;Capana02g001716;MSTRG.46331;MSTRG.40825;Capana11g002194;Capana02g002256;Capa…
ivory	38	403	0.0087317	0.0553008	Capana12g002819;Capana08g002493;Capana00g000587;MSTRG.31312;MSTRG.44014;Capana05g002132;Capana02g002941;Capana03g004099;MSTRG.16883;Capana01g001230;Capana01g000253;Capana06g001092;Capana04g002693;MSTRG.3193;Capana06g001188;Capana00g004876;Capana01g003633;Capana00g003660;Capana01g002890;Capana09g002089;Capana02g003191;MSTRG.21929;Capana04g000311;Capana03g002209;Capana01g000255;Capana04g000432;Capa…
brown	222	3083	0.0167061	0.079354	Capana02g003329;Capana09g000824;Capana06g002446;Capana11g000494;Capana01g004141;Capana04g002357;Capana00g000934;Capana00g004359;Capana05g001008;MSTRG.10088;Capana03g003658;Capana02g003225;Capana01g001723;Capana08g000888;MSTRG.1619;Capana07g000687;Capana01g004470;Capana00g002265;Capana09g001001;Capana06g003038;Capana02g003323;Capana07g002322;Capana08g001115;MSTRG.35043;Capana03g003599;Capana02g002…
lightsteelblue1	14	178	0.2326	0.736566	Capana00g000829;Capana07g000617;Capana00g000662;Capana00g001469;MSTRG.39573;MSTRG.20185;Capana06g002327;Capana06g000879;Capana00g000884;Capana06g002328;Capana00g000944;Capana01g001453;Capana00g000965;Capana12g000975
royalblue	35	483	0.217493	0.736566	Capana12g002671;Capana02g000800;Capana05g000078;Capana10g001493;MSTRG.8066;Capana07g000351;Capana02g002585;Capana10g000213;Capana10g000450;Capana06g001143;Capana09g000751;MSTRG.40797;Capana09g000250;Capana06g000331;Capana04g000638;Capana02g002159;Capana10g002051;Capana09g001195;Capana07g001412;Capana03g001671;Capana03g000252;Capana00g002517;Capana03g001019;Capana00g000681;Capana00g000724;Capana03…
bisque4	7	94	0.380683	1	Capana00g001372;MSTRG.18245;Capana06g001686;Capana04g001372;MSTRG.43882;MSTRG.44195;Capana01g002747
blue	158	4370	1	1	Capana01g003647;Capana01g000545;Capana12g000424;Capana08g001380;Capana02g003004;Capana11g002298;MSTRG.41909;Capana09g001301;MSTRG.21102;Capana05g000409;Capana07g002444;Capana05g002500;Capana03g004371;Capana01g003158;Capana06g000166;MSTRG.3964;MSTRG.25350;MSTRG.7980;Capana04g000762;Capana09g001871;Capana03g002217;Capana12g002215;Capana03g004098;Capana10g000420;Capana00g001351;Capana01g000101;Capan…
brown4	13	357	0.990473	1	MSTRG.38208;Capana03g000473;Capana00g001526;Capana09g001606;MSTRG.10669;Capana08g002278;Capana09g000142;Capana03g003822;Capana03g003830;Capana03g002110;Capana04g001398;Capana05g001109;Capana02g002292
cyan	209	4098	0.999825	1	Capana09g000061;Capana03g000905;Capana05g000733;Capana01g001480;Capana01g000702;Capana10g002153;Capana12g000031;Capana03g000562;Capana02g002808;Capana12g002409;MSTRG.16829;Capana03g000749;Capana04g000713;Capana04g001094;Capana09g002378;Capana04g001038;MSTRG.32359;MSTRG.27140;Capana09g002252;Capana02g001722;Capana03g001177;Capana02g003161;Capana01g003346;Capana01g000108;MSTRG.4245;MSTRG.28775;Capa…
darkgreen	14	620	0.999999	1	Capana03g004410;MSTRG.12061;Capana03g001657;Capana10g000269;MSTRG.38363;Capana12g000518;MSTRG.11082;Capana03g003471;MSTRG.13895;Capana10g002438;Capana03g000076;Capana02g001352;Capana08g002737;MSTRG.37968
darkturquoise	6	454	1	1	Capana04g002494;Capana00g000372;Capana00g002164;Capana00g000799;Capana11g000361;Capana06g001262
lightcyan	50	1368	0.999997	1	Capana04g001914;Capana04g001287;Capana09g001762;Capana02g002690;Capana08g001838;Capana06g002186;Capana08g002791;Capana02g002584;Capana08g001589;Capana00g000202;Capana05g001948;Capana07g000759;Capana00g001331;MSTRG.31029;Capana08g000874;Capana03g000835;MSTRG.44320;Capana02g001382;Capana10g001792;MSTRG.44457;MSTRG.16096;Capana08g002519;Capana03g000381;Capana02g001368;Capana08g002081;Capana06g000385…
lightyellow	31	1315	1	1	Capana04g000811;Capana07g001721;Capana02g002441;Capana00g000852;Capana01g003663;Capana00g002948;Capana06g001559;MSTRG.5720;Capana08g002610;Capana06g001111;Capana03g000845;Capana10g001598;Capana12g002857;Capana03g004313;Capana04g000847;Capana04g002849;Capana00g003850;Capana00g000401;Capana08g000181;Capana03g001627;Capana09g002236;Capana01g003182;MSTRG.48800;MSTRG.9385;Capana02g001387;MSTRG.40498;C…
mediumpurple3	10	955	1	1	MSTRG.11521;MSTRG.8947;MSTRG.40727;MSTRG.25319;Capana00g000857;MSTRG.27826;MSTRG.7121;MSTRG.28332;Capana03g000540;Capana01g002619
orange	13	379	0.995553	1	Capana01g002133;Capana02g003096;Capana07g002037;Capana05g001160;Capana08g002594;Capana00g001637;Capana05g000979;Capana02g002906;Capana03g001231;Capana00g003664;Capana08g002586;Capana11g001084;Capana05g002214
pink	23	832	0.999999	1	Capana06g000406;Capana03g001954;Capana04g002612;MSTRG.23916;Capana06g000280;Capana11g001057;Capana03g004566;Capana04g001037;Capana04g000114;MSTRG.22974;MSTRG.47010;Capana12g000871;Capana12g002306;Capana06g002516;Capana11g001875;Capana03g004107;Capana11g001311;Capana08g002080;Capana00g002647;Capana03g002402;Capana07g002464;Capana10g002460;Capana07g001883
salmon	52	2257	1	1	Capana00g002203;MSTRG.41586;MSTRG.39189;Capana11g002294;Capana01g002650;Capana00g000104;Capana02g002108;Capana00g003322;Capana00g004470;MSTRG.30529;Capana03g001109;Capana03g000734;MSTRG.38161;Capana03g002163;Capana02g002093;MSTRG.26741;Capana10g001436;Capana10g001504;Capana03g004482;Capana03g001595;Capana05g000071;MSTRG.19876;MSTRG.6806;MSTRG.25033;Capana01g002704;Capana00g001635;Capana03g002159;…
turquoise	186	3516	0.996998	1	MSTRG.28858;Capana04g001897;MSTRG.26369;Capana02g001373;MSTRG.7604;MSTRG.38180;Capana06g001864;Capana07g001384;Capana04g000459;Capana10g000487;Capana05g002212;Capana09g000110;MSTRG.18825;Capana10g001258;Capana03g001194;Capana10g001809;Capana08g000991;Capana12g000939;MSTRG.8458;Capana07g000467;Capana00g003143;Capana05g000785;MSTRG.29821;Capana07g000618;Capana05g000895;Capana02g000894;Capana02g0029…

## Sheet: TableS7
Table S7. Primer sequences for qRT-PCR validation.
Gene	Symbol	sequence (5'-3')		product size
Capana05g000785	CISZOG	Forward	TGATTCCCTGGCCTGAACAC	102bp
		Reverse	GGGCAGTGAGAGAGAGGAAG
Capana07g000618	SAUR	Forward	CGGTTTACGTCGGTCCAGAA	190bp
		Reverse	CGTTCCTCATCTCGGTCCAG
Capana05g000895	CRE1	Forward	CGCAAAGGTGTAGAGTTGGC	109bp
		Reverse	CCGAGTTGCCCACCAGATT
Capana12g000348	Capana12g000348	Forward	TTCTGAAATGCAAGGCGCTG	159bp
		Reverse	GAGAAAGCCTCCCCAATGCT
Capana01g001108	CKX7	Forward	CAAGCAGCTAGAGGTAGTGGTA	174bp
		Reverse	TCGACTATCCCACTTGCTACG
Capana03g000450	AHP	Forward	ATGTCTGTGTCGCCTTTCGT	139bp
		Reverse	AGCCTTTGCTGCTCTATCTGG
Capana06g003038	TIR1/AFB	Forward	TTGAGCCGAAGAAAAGGTAGC	180bp
		Reverse	GGCAAACAGAACAGCCCTTG
Capana11g001454	A-ARR	Forward	TGCTCAAAAAGATTAAGGGCTCA	104bp
		Reverse	AGCGCCTTCTTCCAGACATC
MSTRG.40825	GH3	Forward	CGAGCTACTTCAGTCCCGTG	101bp
		Reverse	GTGAAAATCCTGCCTCCGCT
